# Supplementary material for: 2-(5-Methyl-3-methyl­sulfinyl-1-benzofuran-2-yl)acetic acid
Source: Acta Crystallogr Sect E Struct Rep Online. 2009 Aug 29;65(Pt 9):o2268. doi: 10.1107/S1600536809033765 (PMC2969989; doi:10.1107/S1600536809033765)
Supplement: Supplementary file 2 [file e-65-o2268-Isup2.hkl]

# 
# h,k,l, Fc-squared, Fo-squared, sigma(Fo-squared) and status flag 
# 
data_I
_shelx_title ' 09B IN PBCA' 
_shelx_refln_list_code          4 
_shelx_F_calc_maximum      265.84 
_exptl_crystal_F_000      1056.00 
_reflns_d_resolution_high  0.7702 
 
loop_ 
 _symmetry_equiv_pos_as_xyz 
 'x, y, z' 
 '-x+1/2, -y, z+1/2' 
 'x+1/2, -y+1/2, -z' 
 '-x, y+1/2, -z+1/2' 
 '-x, -y, -z' 
 'x-1/2, y, -z-1/2' 
 '-x-1/2, y-1/2, z' 
 'x, -y-1/2, z-1/2' 
 
_cell_length_a     7.7670 
_cell_length_b    16.2480 
_cell_length_c    18.7330 
_cell_angle_alpha  90.000 
_cell_angle_beta   90.000 
_cell_angle_gamma  90.000 
 
_shelx_F_squared_multiplier     1.000 
 
loop_ 
 _refln_index_h 
 _refln_index_k 
 _refln_index_l 
 _refln_F_squared_calc 
 _refln_F_squared_meas 
 _refln_F_squared_sigma 
 _refln_observed_status 
   2   0   0     1889.43     1941.37     58.42 o 
   4   0   0     6767.44     6783.93    106.08 o 
   6   0   0      939.79      906.17    205.22 o 
   8   0   0     2584.75     2983.57    198.14 o 
  10   0   0        0.28     -101.18    178.27 o 
   2   1   0    20715.55    19486.03    277.18 o 
   4   1   0     2735.06     2845.45     60.31 o 
   6   1   0     1577.37     1615.40     56.29 o 
   8   1   0      323.63      565.46    104.85 o 
  10   1   0     1056.35     1572.82    184.56 o 
   0   2   0       45.01       62.32     12.94 o 
   2   2   0     5899.86     5341.78    143.11 o 
   4   2   0     6558.34     6232.40    107.17 o 
   6   2   0      140.04      214.22     41.70 o 
   8   2   0      171.22       87.37     84.74 o 
  10   2   0       65.62     -107.50    129.89 o 
   2   3   0    10729.21     9289.65    330.36 o 
   4   3   0      317.27      377.34     29.53 o 
   6   3   0     2966.75     3053.62     88.54 o 
   8   3   0      110.03      139.16    114.28 o 
   0   4   0     1574.30     1624.88     45.68 o 
   2   4   0     5048.19     4773.26    150.28 o 
   4   4   0     1049.21      904.27     35.90 o 
   6   4   0     1030.15     1002.04     96.66 o 
   8   4   0      601.30      648.22    113.43 o 
   2   5   0     5799.28     5634.79    100.99 o 
   4   5   0      914.08      919.62     36.78 o 
   6   5   0      314.75      375.54     69.97 o 
   8   5   0      136.21      146.65    125.27 o 
   0   6   0      124.50       96.58     27.18 o 
   2   6   0      523.24      503.02     20.95 o 
   4   6   0     2974.22     2502.44     92.09 o 
   6   6   0      289.33      333.60     70.14 o 
   8   6   0       52.01     -118.04    118.04 o 
   2   7   0      125.19      116.75     18.49 o 
   4   7   0      307.85      376.04     41.44 o 
   6   7   0     8370.57     7693.86    224.79 o 
   8   7   0      253.50       91.13     71.91 o 
   0   8   0      333.91      573.63     54.19 o 
   2   8   0     1791.33     1605.50     33.16 o 
   4   8   0        0.07      -31.91     42.20 o 
   6   8   0     3131.56     3013.31    128.90 o 
   8   8   0       15.57      -52.74     64.56 o 
   2   9   0     4867.08     5016.15    220.10 o 
   4   9   0       62.77        7.35     48.41 o 
   6   9   0     2521.94     2290.10    117.47 o 
   8   9   0      315.90      154.48    151.77 o 
   0  10   0      824.08      874.66     58.11 o 
   2  10   0     3174.74     3141.05     68.13 o 
   4  10   0      886.08     1022.53     78.76 o 
   6  10   0      336.32      458.15     88.71 o 
   8  10   0     1493.76     1805.56    250.54 o 
   2  11   0     2234.67     2040.53     70.63 o 
   4  11   0      422.87      443.69     76.85 o 
   6  11   0     2449.54     2284.49    126.62 o 
   8  11   0       44.54        6.09    104.23 o 
   0  12   0     1747.05     1620.12     89.59 o 
   2  12   0      672.16      748.48     58.94 o 
   4  12   0     7998.08     7580.89    277.04 o 
   6  12   0       88.83      100.05     78.07 o 
   8  12   0      750.63      841.98    137.38 o 
   2  13   0     3005.64     2782.60    155.55 o 
   4  13   0      782.11      842.10     80.72 o 
   6  13   0      423.99      521.12     97.61 o 
   0  14   0        0.84       -4.66     53.11 o 
   2  14   0      767.74      934.81     80.33 o 
   4  14   0       36.26       67.53     59.55 o 
   6  14   0      349.94      238.99    100.51 o 
   2  15   0      737.14      989.23     85.92 o 
   4  15   0     1073.73     1236.36    107.80 o 
   6  15   0      326.50      371.63    115.11 o 
   0  16   0     1430.34     1500.33     98.63 o 
   2  16   0      596.39      822.03     85.51 o 
   4  16   0      773.69      945.46    118.06 o 
   6  16   0       10.53       86.16    102.23 o 
   2  17   0     2557.15     2411.15    106.11 o 
   4  17   0       39.01       67.10     98.32 o 
   0  18   0     2003.09     2148.14    125.03 o 
   2  18   0        1.40      -70.61     70.61 o 
   4  18   0      411.65      186.77    106.72 o 
   2  19   0      418.50      528.52    118.82 o 
   4  19   0        3.76      -95.05     95.05 o 
   0  20   0        5.36     -136.11    155.08 o 
   2  20   0       31.01      136.11    172.85 o 
   1   1   1     4931.10     4906.86    173.18 o 
   2   1   1     2708.28     2591.73     49.56 o 
   3   1   1      922.47     1013.42     20.12 o 
   4   1   1     1649.79     1763.53     29.63 o 
   5   1   1      731.81      768.78     24.16 o 
   6   1   1        0.03      -31.91     31.91 o 
   7   1   1      349.22      425.25     58.88 o 
   8   1   1      387.18      550.76     74.65 o 
   9   1   1      268.64      277.99     84.51 o 
  10   1   1      104.44       82.95    109.51 o 
   0   2   1     7419.30     7258.18    254.77 o 
   1   2   1     4488.55     4337.51     95.50 o 
   2   2   1      688.98      758.03     19.48 o 
   3   2   1      344.67      403.59     28.58 o 
   4   2   1       78.02      108.86     19.19 o 
   5   2   1     1143.58     1106.03     30.96 o 
   6   2   1       47.38       75.23     29.16 o 
   7   2   1     3478.56     3458.71     95.33 o 
   8   2   1      183.46      192.39     64.08 o 
   9   2   1       10.80      -12.68     88.02 o 
  10   2   1       23.46      -98.23    106.16 o 
   1   3   1     6621.00     6403.52     94.81 o 
   2   3   1     5716.22     5303.33    141.18 o 
   3   3   1      463.52      458.84     16.90 o 
   4   3   1      114.18      185.49     18.60 o 
   5   3   1     2739.11     2778.40     78.83 o 
   6   3   1       12.66      -23.70     26.67 o 
   7   3   1      391.82      422.21     50.76 o 
   8   3   1      152.11      201.54     75.11 o 
   9   3   1      164.87      149.85     98.23 o 
   0   4   1    33704.66    32294.50    984.74 o 
   1   4   1     2879.56     2953.39     38.79 o 
   2   4   1       19.39       17.42      9.25 o 
   3   4   1     2306.31     2289.27     48.54 o 
   4   4   1     1960.64     1886.31     40.57 o 
   5   4   1     1575.02     1624.02     55.61 o 
   6   4   1       34.67      -21.07     27.17 o 
   7   4   1     2053.48     2029.34     76.09 o 
   8   4   1       39.02        3.63     65.45 o 
   9   4   1       12.74      -81.15     81.15 o 
   1   5   1     1025.42      954.90     19.46 o 
   2   5   1     3643.88     3445.51     74.94 o 
   3   5   1      422.86      402.64     26.55 o 
   4   5   1        3.60      -18.15     18.15 o 
   5   5   1     3029.79     2726.49     71.96 o 
   6   5   1      795.75      960.36     91.33 o 
   7   5   1       45.06       -2.81     38.48 o 
   8   5   1      144.46      170.38     73.05 o 
   9   5   1      845.08     1130.21    121.21 o 
   0   6   1     7456.04     6888.94    153.48 o 
   1   6   1      104.50      173.30     13.57 o 
   2   6   1      699.10      752.91     16.65 o 
   3   6   1        1.00        1.84     12.04 o 
   4   6   1     1834.28     1763.58     47.98 o 
   5   6   1       69.79      125.18     36.70 o 
   6   6   1       13.35      -11.49     36.30 o 
   7   6   1      178.78      142.19     43.52 o 
   8   6   1      689.44      760.76     78.26 o 
   9   6   1      513.09      433.72    123.16 o 
   1   7   1     7301.15     7038.71     81.21 o 
   2   7   1     3222.57     2815.03     33.91 o 
   3   7   1        3.14        3.38     12.86 o 
   4   7   1      209.03      197.40     29.63 o 
   5   7   1      591.71      623.06     45.20 o 
   6   7   1     2803.54     2517.11     80.40 o 
   7   7   1       49.78       47.79     48.47 o 
   8   7   1        0.12      -53.41     53.41 o 
   9   7   1       32.19       21.22    108.76 o 
   0   8   1     1483.00     1573.21     45.98 o 
   1   8   1     8174.17     8124.48    129.50 o 
   2   8   1     2275.70     2424.79     33.56 o 
   3   8   1     2286.01     2237.96     38.10 o 
   4   8   1     3203.61     3143.07     78.81 o 
   5   8   1      536.16      713.92     57.79 o 
   6   8   1      402.36      451.80     67.33 o 
   7   8   1     1647.96     1444.81     85.36 o 
   8   8   1      191.29       96.56     73.49 o 
   9   8   1      232.98       32.79    116.47 o 
   1   9   1     7773.39     7616.90    133.85 o 
   2   9   1      718.68      751.29     31.41 o 
   3   9   1     1241.98     1129.19     34.46 o 
   4   9   1      421.20      483.08     48.81 o 
   5   9   1      472.59      527.30     54.44 o 
   6   9   1      664.60      863.46     69.56 o 
   7   9   1      260.94      247.34     60.04 o 
   8   9   1       57.62      -50.30     53.25 o 
   9   9   1      159.44      145.75    171.64 o 
   0  10   1     1309.33     1324.04     47.35 o 
   1  10   1      885.84      795.29     27.99 o 
   2  10   1       33.67       65.31     19.83 o 
   3  10   1     1056.98      989.11     39.89 o 
   4  10   1     2281.51     2144.88     72.88 o 
   5  10   1      869.25     1023.90     66.70 o 
   6  10   1        4.77      -47.72     47.72 o 
   7  10   1        0.45      -49.76     49.76 o 
   8  10   1      316.81      335.79     66.55 o 
   1  11   1     1523.45     1493.02     37.20 o 
   2  11   1      137.96      116.90     23.85 o 
   3  11   1     1087.94      925.12     41.24 o 
   4  11   1       73.78       65.74     39.57 o 
   5  11   1        9.54       67.31     44.91 o 
   6  11   1      392.34      343.89     61.86 o 
   7  11   1        8.86      -55.61     55.61 o 
   8  11   1        3.42      -58.65     58.65 o 
   0  12   1      765.60      741.42     44.34 o 
   1  12   1      548.64      664.40     35.17 o 
   2  12   1      809.22      877.23     37.89 o 
   3  12   1       18.80       10.67     29.74 o 
   4  12   1        0.23      -40.37     40.37 o 
   5  12   1      173.05      130.52     53.09 o 
   6  12   1      340.98      329.10     63.40 o 
   7  12   1       55.42       29.73     59.84 o 
   8  12   1        0.82      -60.52     60.52 o 
   1  13   1      531.84      597.86     37.78 o 
   2  13   1      175.30      166.66     35.62 o 
   3  13   1      111.67       85.25     36.39 o 
   4  13   1       26.63      -39.13     39.13 o 
   5  13   1      275.91      235.42     55.94 o 
   6  13   1       76.03      -45.54     56.30 o 
   7  13   1      105.22       72.04     69.85 o 
   0  14   1      466.11      664.18     61.72 o 
   1  14   1      442.81      493.93     38.65 o 
   2  14   1        1.75      -33.13     33.13 o 
   3  14   1     1272.45     1252.53     54.68 o 
   4  14   1        7.23        7.71     40.32 o 
   5  14   1      126.17        4.77     53.17 o 
   6  14   1       21.29      -39.30     57.08 o 
   7  14   1       14.08     -101.01    101.01 o 
   1  15   1      642.98      719.87     49.06 o 
   2  15   1      280.94      321.96     46.52 o 
   3  15   1        3.06      -37.12     37.12 o 
   4  15   1       79.59       38.49     46.86 o 
   5  15   1      174.76       87.43     59.49 o 
   6  15   1      201.16      108.91     64.82 o 
   0  16   1      137.18      154.24     50.48 o 
   1  16   1       14.09      -39.57     39.57 o 
   2  16   1      114.86       80.70     42.87 o 
   3  16   1       49.47       23.25     46.42 o 
   4  16   1       54.89        0.89     51.85 o 
   5  16   1       53.35       84.30     64.52 o 
   6  16   1        1.77      -70.54     70.54 o 
   1  17   1       68.68       22.07     47.76 o 
   2  17   1      263.23      263.21     52.88 o 
   3  17   1      303.32      309.83     62.87 o 
   4  17   1      161.20       50.42     63.17 o 
   5  17   1      115.07       19.03     71.28 o 
   0  18   1      462.65      561.19     85.98 o 
   1  18   1      274.27      369.18     57.95 o 
   2  18   1       32.74      -53.85     53.85 o 
   3  18   1        4.74      -55.66     55.66 o 
   4  18   1      250.71      266.20     76.22 o 
   5  18   1      148.32      -20.70    203.11 o 
   1  19   1      191.12      134.92     68.09 o 
   2  19   1      765.98      919.25     83.59 o 
   3  19   1      306.26      361.75     80.24 o 
   4  19   1       99.37      -20.93     78.08 o 
   0  20   1       19.20      -64.50    106.78 o 
   1  20   1      351.32      430.63     79.24 o 
   2  20   1       17.05      -73.27     73.27 o 
   3  20   1      936.53     1132.93    117.46 o 
   0   0   2    25795.67    25753.84    981.91 o 
   1   0   2     1130.55     1100.14     35.47 o 
   2   0   2      129.82      184.59     19.25 o 
   3   0   2        1.03      -12.59     15.92 o 
   4   0   2     2760.60     2877.71     65.13 o 
   5   0   2      450.23      588.40     50.32 o 
   6   0   2     2016.66     1970.86    109.01 o 
   7   0   2     4473.33     4516.10    149.71 o 
   8   0   2        0.19     -126.17    126.17 o 
   9   0   2      968.67     1252.58    148.84 o 
  10   0   2        5.54     -181.58    181.58 o 
   1   1   2     1963.92     1974.42     36.48 o 
   2   1   2       91.73      105.95     11.68 o 
   3   1   2     6996.89     6776.12    112.20 o 
   4   1   2      848.27      991.43     24.33 o 
   5   1   2     7937.47     7402.40    101.16 o 
   6   1   2       19.42       -9.88     28.63 o 
   7   1   2      378.27      597.92     65.47 o 
   8   1   2       57.25      -38.16     55.17 o 
   9   1   2      563.48      778.38     91.13 o 
  10   1   2        5.04      280.08    188.96 o 
   0   2   2      382.37      374.05     10.27 o 
   1   2   2     1138.18      983.97     26.09 o 
   2   2   2      917.70      903.14     22.90 o 
   3   2   2      678.96      480.64     25.61 o 
   4   2   2     1662.18     1751.48     28.56 o 
   5   2   2    10638.61    10689.17    146.29 o 
   6   2   2      708.12      782.48     39.12 o 
   7   2   2     1382.47     1323.37     79.00 o 
   8   2   2      336.89      480.70     72.07 o 
   9   2   2       40.67        3.13     82.04 o 
  10   2   2       76.69     -106.61    106.61 o 
   1   3   2    16889.01    16241.33    218.98 o 
   2   3   2      281.48      333.06     24.33 o 
   3   3   2      401.50      454.59     33.70 o 
   4   3   2      194.34      246.34     18.34 o 
   5   3   2     2209.33     2144.43     47.76 o 
   6   3   2      317.45      395.16     36.87 o 
   7   3   2      570.03      691.35     55.84 o 
   8   3   2      349.30      402.82     70.80 o 
   9   3   2      311.08      331.96    100.43 o 
   0   4   2     3885.68     3598.34    101.92 o 
   1   4   2     1712.15     1509.62     29.46 o 
   2   4   2     1179.36     1137.62     26.47 o 
   3   4   2      192.79      155.64     18.55 o 
   4   4   2      845.08      868.89     36.84 o 
   5   4   2       75.08       62.75     27.38 o 
   6   4   2      227.21      246.61     36.63 o 
   7   4   2      663.20      726.43     51.92 o 
   8   4   2      157.92      282.12     93.57 o 
   9   4   2      189.63      316.13    133.38 o 
   1   5   2    33969.98    33473.39    602.94 o 
   2   5   2        0.01       -9.41      9.41 o 
   3   5   2      946.15     1158.44     30.57 o 
   4   5   2      337.01      379.15     27.24 o 
   5   5   2      455.28      375.90     44.68 o 
   6   5   2      811.53      884.38     49.26 o 
   7   5   2      280.01      336.87     48.92 o 
   8   5   2        0.28       37.31    154.33 o 
   9   5   2        4.56      -80.12     80.12 o 
   0   6   2     3359.78     3231.73     94.80 o 
   1   6   2      124.10      149.75     13.53 o 
   2   6   2     2017.58     1894.54     36.99 o 
   3   6   2       65.32       19.84     16.34 o 
   4   6   2        0.01      -17.75     17.75 o 
   5   6   2       22.23      -24.95     24.95 o 
   6   6   2       42.50       -3.44     27.60 o 
   7   6   2      398.01      398.32     44.79 o 
   8   6   2       37.69      -32.02     64.54 o 
   9   6   2      451.68      440.05    149.96 o 
   1   7   2      397.69      415.20     21.10 o 
   2   7   2     1146.65     1096.78     26.42 o 
   3   7   2      382.12      535.00     32.59 o 
   4   7   2        5.16      -22.19     22.19 o 
   5   7   2       18.03       15.28     27.43 o 
   6   7   2      247.95      217.71     47.47 o 
   7   7   2      412.62      426.81     55.01 o 
   8   7   2        7.23      -58.09     58.09 o 
   9   7   2       48.04     -107.25    107.25 o 
   0   8   2     3557.06     3733.92    112.53 o 
   1   8   2      674.92      819.29     26.94 o 
   2   8   2        0.10      -12.75     12.75 o 
   3   8   2     1557.32     1435.52     34.92 o 
   4   8   2       63.86       36.13     25.64 o 
   5   8   2      208.73      148.45     40.92 o 
   6   8   2      382.33      277.12     54.29 o 
   7   8   2       26.57      -32.51     40.24 o 
   8   8   2      138.97      171.29     56.55 o 
   9   8   2        5.53     -116.39    116.39 o 
   1   9   2       25.39      -14.67     16.24 o 
   2   9   2      250.28      250.95     20.08 o 
   3   9   2      351.14      398.70     29.85 o 
   4   9   2       11.12       -0.57     31.90 o 
   5   9   2      278.01      291.26     53.03 o 
   6   9   2       22.48      -43.17     43.17 o 
   7   9   2       20.55      -31.17     43.86 o 
   8   9   2       82.68        9.48     57.32 o 
   9   9   2      119.47       51.26     95.66 o 
   0  10   2     1635.19     1700.07     52.22 o 
   1  10   2     6293.94     6210.70    144.00 o 
   2  10   2      935.31      956.08     30.10 o 
   3  10   2     1515.77     1331.88     49.78 o 
   4  10   2       72.16       92.50     37.59 o 
   5  10   2       77.55       44.59     43.41 o 
   6  10   2      119.02       71.62     49.01 o 
   7  10   2       83.39       15.06     61.58 o 
   8  10   2      211.49      170.16     60.60 o 
   1  11   2      675.51      761.66     33.37 o 
   2  11   2      482.01      611.54     36.88 o 
   3  11   2      658.63      718.42     46.44 o 
   4  11   2       31.78      -36.62     36.62 o 
   5  11   2        1.79        3.83     42.05 o 
   6  11   2       23.00       18.80     81.23 o 
   7  11   2      806.63      856.94     99.73 o 
   8  11   2        3.90      -16.63     61.28 o 
   0  12   2     1545.99     1733.42     60.11 o 
   1  12   2      321.96      293.96     29.01 o 
   2  12   2     1453.11     1383.40     42.44 o 
   3  12   2     4683.97     4109.85     92.45 o 
   4  12   2      535.47      512.83     58.97 o 
   5  12   2      110.09      121.80     50.93 o 
   6  12   2        0.01      -20.97     51.85 o 
   7  12   2        2.85      -57.81     57.81 o 
   8  12   2        6.28      -65.19     65.19 o 
   1  13   2     2082.31     2142.17     48.59 o 
   2  13   2        9.76      -27.36     27.36 o 
   3  13   2      522.66      602.79     48.80 o 
   4  13   2      309.33      239.91     48.03 o 
   5  13   2      554.79      553.68     69.19 o 
   6  13   2       35.31      -27.92     62.68 o 
   7  13   2      389.69      557.33    105.79 o 
   0  14   2       27.01        6.68     40.57 o 
   1  14   2     2774.03     2609.48     55.70 o 
   2  14   2      152.25      177.15     40.35 o 
   3  14   2      225.92      232.88     42.94 o 
   4  14   2      376.42      325.28     51.93 o 
   5  14   2      550.99      566.06    101.58 o 
   6  14   2      317.99      272.52     68.18 o 
   7  14   2     1509.65     1556.88     93.40 o 
   1  15   2      178.04      221.78     39.06 o 
   2  15   2        6.85        7.84     37.00 o 
   3  15   2     1552.83     1387.30     63.99 o 
   4  15   2      295.11      274.90     54.80 o 
   5  15   2      505.92      552.81     77.01 o 
   6  15   2       17.83      -62.45     64.27 o 
   0  16   2       43.27        6.56     68.41 o 
   1  16   2      560.01      758.99     53.49 o 
   2  16   2      175.71      178.19     44.26 o 
   3  16   2     1316.98     1410.54     80.91 o 
   4  16   2       12.87      -49.05     49.05 o 
   5  16   2      239.23      229.83     68.76 o 
   6  16   2       18.36      -59.32     69.65 o 
   1  17   2      268.90      353.73     53.13 o 
   2  17   2       31.67      -53.63     53.63 o 
   3  17   2      486.34      570.25     68.85 o 
   4  17   2       45.25      -39.39     63.35 o 
   5  17   2      703.25      904.75     96.65 o 
   0  18   2       66.16       33.50     73.31 o 
   1  18   2      234.57      298.41     61.88 o 
   2  18   2        2.11      -59.22     59.22 o 
   3  18   2      370.20      429.97     71.50 o 
   4  18   2        0.15       42.14     71.99 o 
   5  18   2       50.63     -119.85    166.52 o 
   1  19   2        3.38       -5.40     62.87 o 
   2  19   2        5.63       98.91     60.73 o 
   3  19   2      183.07      214.49     72.27 o 
   4  19   2      116.33      -76.09     76.09 o 
   0  20   2       26.82       32.22    162.01 o 
   1  20   2       41.37      -48.14     72.15 o 
   2  20   2       12.42      -68.55     68.55 o 
   3  20   2       97.55       38.05     93.33 o 
   1   1   3     9066.10     9203.65    169.10 o 
   2   1   3     2277.44     2326.39     55.08 o 
   3   1   3     3998.17     4237.06     84.21 o 
   4   1   3     1725.84     1893.62     36.03 o 
   5   1   3       18.36       30.73     18.46 o 
   6   1   3      261.02      305.20     32.87 o 
   7   1   3       29.87      -46.31     46.31 o 
   8   1   3      217.19      199.58     62.61 o 
   9   1   3       86.77      132.43     99.95 o 
   0   2   3    22261.94    22417.70    250.33 o 
   1   2   3     4878.18     4772.65     75.71 o 
   2   2   3        9.13        5.21      8.89 o 
   3   2   3        0.62       -7.54     11.05 o 
   4   2   3        7.39      -14.75     14.75 o 
   5   2   3     2097.35     2087.30     55.05 o 
   6   2   3       19.51      -28.39     28.39 o 
   7   2   3        6.42      -42.48     42.48 o 
   8   2   3      213.87      239.79     66.39 o 
   9   2   3        0.45      -81.33     81.33 o 
   1   3   3     1301.35     1185.28     17.02 o 
   2   3   3     2914.23     2834.73     62.37 o 
   3   3   3     5632.65     5434.07     98.29 o 
   4   3   3       26.57       32.36     18.31 o 
   5   3   3     1377.46     1371.92     40.83 o 
   6   3   3        9.78      -15.09     24.52 o 
   7   3   3       18.78      -43.52     43.52 o 
   8   3   3      271.78      367.25    102.30 o 
   9   3   3        5.98      -79.94     79.94 o 
   0   4   3     4554.74     4368.32    143.86 o 
   1   4   3     3411.47     3106.59     49.46 o 
   2   4   3     2314.28     2320.29     36.80 o 
   3   4   3       20.08       22.05     17.34 o 
   4   4   3      611.38      617.52     25.39 o 
   5   4   3      830.18      837.29     34.92 o 
   6   4   3      128.07       87.12     33.73 o 
   7   4   3      441.93      577.74     49.61 o 
   8   4   3        2.68      -75.91     75.91 o 
   9   4   3        7.60      -65.35     65.35 o 
   1   5   3      823.20      880.08     18.89 o 
   2   5   3     3277.34     2826.39     42.82 o 
   3   5   3     3329.50     3060.87     48.51 o 
   4   5   3        8.88      -18.16     19.53 o 
   5   5   3      105.90       89.08     26.58 o 
   6   5   3      873.85      880.68     44.34 o 
   7   5   3      370.86      499.80     47.26 o 
   8   5   3      884.45     1092.88     85.08 o 
   9   5   3        4.85     -101.63    101.63 o 
   0   6   3     5377.23     4691.72    129.41 o 
   1   6   3     5150.68     5236.06    112.13 o 
   2   6   3      733.07      798.72     22.80 o 
   3   6   3      401.47      474.68     27.92 o 
   4   6   3      574.73      503.10     30.64 o 
   5   6   3       88.68       29.04     25.03 o 
   6   6   3        6.82       -2.08     27.71 o 
   7   6   3        0.12      -27.43     34.21 o 
   8   6   3      482.53      579.50     74.80 o 
   9   6   3        4.65      -60.92    106.67 o 
   1   7   3     2405.78     2419.79     45.19 o 
   2   7   3       28.80       34.40     13.21 o 
   3   7   3      182.20      235.78     21.99 o 
   4   7   3        6.63      -20.53     20.53 o 
   5   7   3        1.55      -25.37     25.37 o 
   6   7   3     1845.08     1710.75     55.78 o 
   7   7   3       51.23       42.38     47.69 o 
   8   7   3      173.18      156.66     67.00 o 
   9   7   3      200.65      167.56    125.57 o 
   0   8   3      860.30      743.73     25.86 o 
   1   8   3      213.27      178.05     19.24 o 
   2   8   3     1870.13     1911.99     37.08 o 
   3   8   3     2764.66     2613.59     59.92 o 
   4   8   3     4752.64     4448.57     80.31 o 
   5   8   3     1634.00     1566.45     64.78 o 
   6   8   3     1865.34     1696.79     64.69 o 
   7   8   3      771.65      864.50     78.48 o 
   8   8   3     1094.30     1252.65     86.17 o 
   9   8   3      373.22      587.20    144.56 o 
   1   9   3     3119.15     3187.44     69.40 o 
   2   9   3     1009.27      899.09     25.29 o 
   3   9   3       58.77       27.85     19.35 o 
   4   9   3       62.65       68.45     34.24 o 
   5   9   3     3274.49     3041.06     87.30 o 
   6   9   3     2270.91     2099.03     93.94 o 
   7   9   3      322.30      373.56     56.06 o 
   8   9   3       49.33      -30.77     53.08 o 
   9   9   3      317.46      227.60     95.26 o 
   0  10   3       26.75       12.21     26.58 o 
   1  10   3       42.05       15.79     18.45 o 
   2  10   3      667.63      727.37     30.25 o 
   3  10   3        1.41      -21.82     21.82 o 
   4  10   3     1571.99     1505.45     62.67 o 
   5  10   3        1.10      -38.99     38.99 o 
   6  10   3       31.75       -4.61     69.24 o 
   7  10   3      295.47      306.45     56.67 o 
   8  10   3      228.69      172.38     61.46 o 
   1  11   3     1268.17     1195.09     35.08 o 
   2  11   3       73.30       38.09     24.56 o 
   3  11   3       20.85      -25.60     25.60 o 
   4  11   3      107.39       66.07     39.80 o 
   5  11   3      316.39      329.71     55.84 o 
   6  11   3      300.03      330.45     60.77 o 
   7  11   3        0.65      -46.52     46.52 o 
   8  11   3        9.61       54.56     65.69 o 
   0  12   3     4255.62     3987.41    101.18 o 
   1  12   3       16.82        7.22     22.65 o 
   2  12   3     1096.53     1115.24     40.24 o 
   3  12   3      190.25      212.12     36.97 o 
   4  12   3      112.78       88.36     41.30 o 
   5  12   3      137.22       85.20     51.46 o 
   6  12   3      412.92      363.69     66.57 o 
   7  12   3       93.09       66.55     54.11 o 
   8  12   3       55.12       11.11     67.46 o 
   1  13   3      548.51      675.41     39.50 o 
   2  13   3        1.35       -3.67     27.91 o 
   3  13   3      108.44       52.69     38.19 o 
   4  13   3        7.65      -38.18     38.18 o 
   5  13   3       25.28      -35.18     45.97 o 
   6  13   3       84.78       31.15     58.13 o 
   7  13   3       41.71      -12.24     58.82 o 
   0  14   3      117.02      155.32     45.18 o 
   1  14   3      277.93      349.04     38.41 o 
   2  14   3        0.01      -24.05     33.22 o 
   3  14   3        5.71      -39.90     39.90 o 
   4  14   3       60.77      -40.15     55.18 o 
   5  14   3        9.86      -24.98     52.60 o 
   6  14   3       25.88        6.09     57.08 o 
   7  14   3       21.25      -58.63     58.63 o 
   1  15   3      174.61      147.60     36.70 o 
   2  15   3      170.55      170.13     46.18 o 
   3  15   3      114.68       11.36     64.12 o 
   4  15   3        3.58      -49.20     49.20 o 
   5  15   3        0.00      -66.72     66.72 o 
   6  15   3       51.73       37.80     68.27 o 
   0  16   3       73.34       80.57     51.81 o 
   1  16   3       76.96       28.29     38.07 o 
   2  16   3       11.21      -45.29     45.29 o 
   3  16   3      189.58      290.27     57.07 o 
   4  16   3       55.43      -31.88     53.35 o 
   5  16   3        0.11      -60.85     64.54 o 
   6  16   3       24.01       20.52    108.04 o 
   1  17   3        2.11      -48.04     48.04 o 
   2  17   3      507.49      604.72     66.21 o 
   3  17   3       56.22       43.98     55.92 o 
   4  17   3      673.10      780.33     82.41 o 
   5  17   3        8.87      -66.46     66.46 o 
   0  18   3      155.00      192.39     95.59 o 
   1  18   3      151.38      157.14     59.26 o 
   2  18   3       64.76       65.02     57.32 o 
   3  18   3      255.56      198.16     63.57 o 
   4  18   3       50.71      -62.02     62.02 o 
   5  18   3        5.76     -156.59    156.59 o 
   1  19   3       55.17        1.61     63.10 o 
   2  19   3      523.42      440.93     72.45 o 
   3  19   3       46.96      -43.21     65.52 o 
   4  19   3      241.80      132.97    121.55 o 
   0  20   3       38.62      -92.75    163.81 o 
   1  20   3      437.07      377.72    121.32 o 
   2  20   3        0.42      -65.85     70.96 o 
   0   0   4    70669.92    75014.32   2608.22 o 
   1   0   4    20673.84    22175.06    651.31 o 
   2   0   4    25393.16    27577.77    883.02 o 
   3   0   4      137.77      165.81     24.21 o 
   4   0   4     4079.99     3600.95    166.60 o 
   5   0   4      305.67      321.57     38.00 o 
   6   0   4       83.25       75.44     48.75 o 
   7   0   4     3271.46     3280.55    132.60 o 
   8   0   4     1893.52     1940.62    182.48 o 
   9   0   4      603.10     1231.91    217.41 o 
   1   1   4     3316.48     3158.35     77.51 o 
   2   1   4     7124.73     7040.26    111.66 o 
   3   1   4      568.67      635.63     20.53 o 
   4   1   4      531.93      498.95     25.11 o 
   5   1   4      453.91      499.16     32.83 o 
   6   1   4     3172.98     3000.52     70.06 o 
   7   1   4       30.81       -2.14     44.20 o 
   8   1   4      125.95       48.51     69.99 o 
   9   1   4      167.61      321.04    226.30 o 
   0   2   4     2746.45     2715.47     37.53 o 
   1   2   4    38392.82    37985.32    801.32 o 
   2   2   4     1024.54     1003.02     35.88 o 
   3   2   4       47.89       36.26     12.39 o 
   4   2   4      728.51      695.08     23.06 o 
   5   2   4      351.81      454.61     33.07 o 
   6   2   4     2012.70     1803.23     56.87 o 
   7   2   4       22.96      -10.55     44.75 o 
   8   2   4      634.38      833.47     96.98 o 
   9   2   4       76.60        1.06     86.59 o 
   1   3   4     4252.41     4034.52     61.95 o 
   2   3   4     1797.03     1968.27     49.23 o 
   3   3   4      293.90      415.86     23.36 o 
   4   3   4       86.40       91.16     19.08 o 
   5   3   4      694.91      714.35     34.60 o 
   6   3   4     1693.81     1588.92     53.40 o 
   7   3   4       75.21       60.70     51.53 o 
   8   3   4       44.88       47.24     83.74 o 
   9   3   4       72.94      -66.51     66.51 o 
   0   4   4     3715.34     3601.76     74.16 o 
   1   4   4     1055.28     1014.21     20.27 o 
   2   4   4      485.28      449.24     20.60 o 
   3   4   4      850.46      890.11     27.06 o 
   4   4   4     3369.94     3107.45     69.55 o 
   5   4   4      118.77      175.66     24.25 o 
   6   4   4      920.28      926.06     46.88 o 
   7   4   4      206.84      212.74     50.67 o 
   8   4   4        0.19      -58.03     58.03 o 
   9   4   4        4.07      -66.77     66.77 o 
   1   5   4      323.08      336.77     13.36 o 
   2   5   4      532.14      628.82     20.87 o 
   3   5   4      575.92      603.71     24.82 o 
   4   5   4     2484.09     2457.73     46.03 o 
   5   5   4      697.29      724.85     35.19 o 
   6   5   4       17.27      -27.94     27.94 o 
   7   5   4      541.58      677.89     50.91 o 
   8   5   4        1.86      -55.87     55.87 o 
   9   5   4      246.04      340.16    117.99 o 
   0   6   4     3613.05     3852.56     95.37 o 
   1   6   4      993.78     1017.84     20.53 o 
   2   6   4      652.19      613.45     18.98 o 
   3   6   4       45.06       20.38     18.84 o 
   4   6   4      704.02      682.55     28.61 o 
   5   6   4      141.24      128.46     28.57 o 
   6   6   4      336.62      401.15     41.46 o 
   7   6   4      600.55      688.63     53.93 o 
   8   6   4       15.61      -19.58     67.50 o 
   9   6   4       21.27      -45.28    147.25 o 
   1   7   4     1149.94     1234.86     25.87 o 
   2   7   4     1471.67     1614.02     25.91 o 
   3   7   4     1909.62     1770.66     39.82 o 
   4   7   4      865.94      850.13     37.42 o 
   5   7   4      632.91      800.81     45.52 o 
   6   7   4     2639.32     2417.32     64.72 o 
   7   7   4      128.52      118.52     62.89 o 
   8   7   4      316.56      227.32     67.48 o 
   9   7   4        0.07     -109.07    109.07 o 
   0   8   4     1110.85      851.48     36.75 o 
   1   8   4     1234.73     1207.95     29.25 o 
   2   8   4       28.94       26.67     13.34 o 
   3   8   4       84.79       57.70     20.48 o 
   4   8   4      654.89      650.23     37.40 o 
   5   8   4       24.20      -22.43     26.94 o 
   6   8   4       19.62      -53.27     53.27 o 
   7   8   4       30.06       -4.47     50.74 o 
   8   8   4       93.59       39.25     54.33 o 
   9   8   4        2.70      -20.18    134.60 o 
   1   9   4       47.41       44.66     17.83 o 
   2   9   4      779.63      735.05     25.35 o 
   3   9   4      129.72      112.88     24.02 o 
   4   9   4      184.14      150.19     39.75 o 
   5   9   4     1015.75      941.36     69.24 o 
   6   9   4      908.14     1060.00     66.14 o 
   7   9   4       12.52      -31.57     44.51 o 
   8   9   4      214.26      169.55     60.42 o 
   0  10   4      387.60      630.88     45.33 o 
   1  10   4      222.55      249.68     24.04 o 
   2  10   4       53.33       31.94     22.00 o 
   3  10   4        0.05        4.80     24.04 o 
   4  10   4     2725.14     2549.82     78.87 o 
   5  10   4     1649.26     1549.35     70.40 o 
   6  10   4       11.35      -41.71     41.71 o 
   7  10   4       75.43      -32.83     46.87 o 
   8  10   4      560.60      652.00     77.37 o 
   1  11   4       63.05       17.03     21.22 o 
   2  11   4     2400.54     2272.75     50.23 o 
   3  11   4       83.22       49.38     27.44 o 
   4  11   4      236.86      263.96     48.30 o 
   5  11   4       80.09       63.80     49.68 o 
   6  11   4     1070.70     1238.83     76.42 o 
   7  11   4        8.49      -46.79     46.79 o 
   8  11   4      496.87      476.37     83.92 o 
   0  12   4     4290.70     3914.48    151.60 o 
   1  12   4        1.67      -23.96     23.96 o 
   2  12   4      374.53      416.03     35.96 o 
   3  12   4     2035.28     1873.06     63.81 o 
   4  12   4      995.93     1100.36     68.01 o 
   5  12   4      256.43      259.00     57.55 o 
   6  12   4        2.37      -30.06     47.70 o 
   7  12   4      121.15       77.59     68.40 o 
   8  12   4     1125.70     1413.03    112.12 o 
   1  13   4      135.90      110.57     28.06 o 
   2  13   4     4157.68     3801.53     69.41 o 
   3  13   4       14.70      -25.78     52.32 o 
   4  13   4      297.49      329.55     49.01 o 
   5  13   4       14.25      -47.66     48.01 o 
   6  13   4      346.78      290.02     58.17 o 
   7  13   4       46.91      -55.87     55.87 o 
   0  14   4       79.54       32.95     40.02 o 
   1  14   4      141.05      136.77     33.62 o 
   2  14   4       30.07      -15.08     36.04 o 
   3  14   4      950.56     1146.55     71.28 o 
   4  14   4      866.38     1120.92     76.48 o 
   5  14   4       47.90       57.57     55.64 o 
   6  14   4       29.98      -55.07    112.72 o 
   7  14   4      137.50      102.62     66.53 o 
   1  15   4       72.87      -37.10     37.10 o 
   2  15   4      356.26      488.89     58.63 o 
   3  15   4        0.40      -44.39     44.39 o 
   4  15   4       33.91       24.31     49.10 o 
   5  15   4       23.52      -50.23     58.71 o 
   6  15   4      126.89       60.50     80.71 o 
   0  16   4     3709.15     3485.20     98.78 o 
   1  16   4        0.01      -38.00     38.00 o 
   2  16   4       29.59      -50.35     50.35 o 
   3  16   4      135.97       35.36     52.31 o 
   4  16   4      822.40     1058.66     79.69 o 
   5  16   4       82.30       36.34     66.22 o 
   6  16   4       37.15      -56.94     63.12 o 
   1  17   4        1.47      -42.48     42.48 o 
   2  17   4     1568.32     1528.01     73.54 o 
   3  17   4      287.35      358.39     65.93 o 
   4  17   4       40.97      -28.79     57.23 o 
   5  17   4        6.64      -67.99     67.99 o 
   0  18   4      711.72      952.60    123.61 o 
   1  18   4       44.97      -53.35     53.35 o 
   2  18   4       35.67      -33.42     57.86 o 
   3  18   4       16.68      -65.45     65.45 o 
   4  18   4      411.35      401.95     75.31 o 
   1  19   4        4.17        6.95     75.75 o 
   2  19   4      904.75     1002.51     87.54 o 
   3  19   4        0.18      -62.69     62.69 o 
   4  19   4       77.21       39.75    204.06 o 
   0  20   4        0.19     -156.89    156.89 o 
   1  20   4        0.88      -52.34    113.15 o 
   2  20   4       38.24      -49.80     77.48 o 
   1   1   5    19175.01    20131.36    291.24 o 
   2   1   5     6382.35     7039.15    132.48 o 
   3   1   5      617.19      704.36     20.26 o 
   4   1   5      914.36      953.06     55.09 o 
   5   1   5     1685.09     1736.59     70.86 o 
   6   1   5       24.84      -31.73     31.73 o 
   7   1   5      185.35      196.50     51.61 o 
   8   1   5        0.00      -66.17     66.17 o 
   9   1   5      217.54      157.97     81.73 o 
   0   2   5     3434.12     3351.41     51.48 o 
   1   2   5        5.85        9.09      9.52 o 
   2   2   5     6162.26     6450.94    140.19 o 
   3   2   5      727.42      810.44     22.26 o 
   4   2   5        0.27      -13.94     13.94 o 
   5   2   5     1974.84     1962.31     74.65 o 
   6   2   5      127.87      107.05     31.69 o 
   7   2   5      661.63      767.61     70.67 o 
   8   2   5      377.62      494.85     82.05 o 
   9   2   5       27.69      -18.61     74.92 o 
   1   3   5       11.78       11.44      9.58 o 
   2   3   5      361.26      380.37     20.49 o 
   3   3   5     4110.05     4472.40    116.40 o 
   4   3   5      263.92      302.89     18.13 o 
   5   3   5      961.84     1019.99     34.82 o 
   6   3   5      718.46      897.87     49.22 o 
   7   3   5        8.62       -3.92     44.86 o 
   8   3   5      241.67      206.12     82.65 o 
   9   3   5      201.48      196.09     83.82 o 
   0   4   5        0.15       -0.72     13.19 o 
   1   4   5     1572.20     1524.95     23.82 o 
   2   4   5        3.57       -8.87      9.95 o 
   3   4   5      647.37      621.25     24.83 o 
   4   4   5       32.90       31.37     18.17 o 
   5   4   5     1147.20     1142.46     34.38 o 
   6   4   5      566.87      648.73     49.16 o 
   7   4   5      919.48     1162.61     73.82 o 
   8   4   5      472.38      559.75     81.06 o 
   9   4   5       37.02      -87.57     87.57 o 
   1   5   5      152.40      248.76     14.06 o 
   2   5   5        1.95        8.77     10.98 o 
   3   5   5      344.20      374.03     25.27 o 
   4   5   5      701.18      688.95     29.95 o 
   5   5   5      649.04      724.95     37.99 o 
   6   5   5      701.75      845.49     50.15 o 
   7   5   5       10.67      -42.76     55.35 o 
   8   5   5       17.76      -26.45     57.54 o 
   9   5   5      401.23      359.18     99.30 o 
   0   6   5     5500.89     5132.73     78.31 o 
   1   6   5       33.13       78.75     11.61 o 
   2   6   5     1907.45     1981.30     28.57 o 
   3   6   5     1035.33      942.13     30.63 o 
   4   6   5     3618.29     3558.48     78.36 o 
   5   6   5      448.75      514.17     38.05 o 
   6   6   5      779.86      814.73     50.07 o 
   7   6   5       19.02      -33.74     33.74 o 
   8   6   5     1186.39     1414.02     91.10 o 
   9   6   5      104.91       20.38    123.76 o 
   1   7   5     3707.26     3810.44     35.72 o 
   2   7   5     1120.89     1224.10     25.20 o 
   3   7   5        0.17       -4.52     16.33 o 
   4   7   5       74.45       60.68     22.30 o 
   5   7   5      613.00      615.49     47.76 o 
   6   7   5      448.47      572.54     47.46 o 
   7   7   5      209.24      251.06     50.05 o 
   8   7   5      170.03      148.97     77.00 o 
   9   7   5      249.29      340.69    130.81 o 
   0   8   5        0.55      -19.90     25.30 o 
   1   8   5     1754.13     1769.36     29.73 o 
   2   8   5        6.74       -9.39     13.26 o 
   3   8   5     1874.72     1724.21     49.00 o 
   4   8   5      396.79      416.05     31.76 o 
   5   8   5      904.78      834.29     43.22 o 
   6   8   5        0.95      -34.87     34.87 o 
   7   8   5     2033.71     2055.59     77.54 o 
   8   8   5      274.91      242.63     69.73 o 
   9   8   5       77.39      230.79    126.57 o 
   1   9   5     6373.62     6055.05     81.80 o 
   2   9   5     1508.78     1361.74     29.19 o 
   3   9   5       67.25       21.87     22.12 o 
   4   9   5      366.50      379.80     42.72 o 
   5   9   5     2547.80     2378.82     72.68 o 
   6   9   5       86.95      129.59     43.34 o 
   7   9   5        3.55      -28.36     45.20 o 
   8   9   5       90.04       37.97     56.09 o 
   0  10   5     4027.21     4457.09     92.23 o 
   1  10   5      162.22      150.33     22.02 o 
   2  10   5      498.58      587.65     26.34 o 
   3  10   5      342.46      325.01     35.33 o 
   4  10   5      299.19      362.60     59.27 o 
   5  10   5      740.28      815.14     60.72 o 
   6  10   5       92.65       83.39     44.83 o 
   7  10   5      306.40      313.37     60.52 o 
   8  10   5      197.29      104.97     81.89 o 
   1  11   5     1341.56     1358.78     36.99 o 
   2  11   5      260.07      340.80     34.59 o 
   3  11   5       23.51      -18.59     33.52 o 
   4  11   5        4.62      -21.36     39.29 o 
   5  11   5     1128.56     1098.16     61.87 o 
   6  11   5      104.13       21.35     45.71 o 
   7  11   5       26.09      -54.40     54.40 o 
   8  11   5       16.14      -62.36     62.36 o 
   0  12   5      305.28      364.37     42.91 o 
   1  12   5       23.64       -6.18     23.34 o 
   2  12   5        1.65      -28.12     28.12 o 
   3  12   5       53.49       40.51     36.84 o 
   4  12   5      368.43      303.91     53.72 o 
   5  12   5       34.05        4.58     41.20 o 
   6  12   5        4.42      -30.35     47.72 o 
   7  12   5      151.24      204.68     60.66 o 
   8  12   5        3.85      -69.72     69.72 o 
   1  13   5      628.12      734.67     45.91 o 
   2  13   5      613.06      784.84     51.29 o 
   3  13   5      173.80      159.00     42.63 o 
   4  13   5      298.51      270.35     50.95 o 
   5  13   5       30.87      -15.51     42.62 o 
   6  13   5      230.92      223.44     57.22 o 
   7  13   5       13.16       15.91     60.23 o 
   0  14   5      582.10      673.58     60.33 o 
   1  14   5        2.64      -20.65     32.31 o 
   2  14   5       26.63       -1.63     35.42 o 
   3  14   5      235.17      272.34     50.49 o 
   4  14   5      338.57      451.83     59.11 o 
   5  14   5      256.62      226.17     53.56 o 
   6  14   5        6.94      -51.33     51.33 o 
   7  14   5       45.96       63.32     67.53 o 
   1  15   5      426.71      535.07     50.56 o 
   2  15   5      590.26      703.79     71.55 o 
   3  15   5       11.41      -43.34     43.34 o 
   4  15   5        5.65      -48.07     48.07 o 
   5  15   5        0.22      -45.68     45.68 o 
   6  15   5       22.23      -66.42     66.42 o 
   0  16   5      145.20      109.86     76.41 o 
   1  16   5        6.96      -38.29     38.29 o 
   2  16   5      109.73       72.23     50.53 o 
   3  16   5       24.27       24.82     51.02 o 
   4  16   5      387.24      472.66     67.24 o 
   5  16   5      161.33      139.21     58.94 o 
   6  16   5        2.19      -28.59    103.04 o 
   1  17   5      173.06      118.09     51.85 o 
   2  17   5       65.73       47.01     51.95 o 
   3  17   5       12.98      -53.49     53.49 o 
   4  17   5       66.85      -36.66     58.84 o 
   5  17   5        1.60      -57.33     58.48 o 
   0  18   5      228.38      106.40    111.27 o 
   1  18   5      126.50      135.90     63.99 o 
   2  18   5       23.55      -54.98     54.98 o 
   3  18   5      453.42      498.22     73.29 o 
   4  18   5      165.74       54.67     72.72 o 
   1  19   5      169.90      158.65     86.58 o 
   2  19   5      192.03      210.95    108.01 o 
   3  19   5       86.36       31.39     68.68 o 
   0  20   5       37.22       72.95    112.29 o 
   1  20   5      237.63      260.00    100.27 o 
   2  20   5      106.76      -12.18     90.08 o 
   0   0   6     6688.84     7287.90    133.08 o 
   1   0   6      905.70     1137.86     33.55 o 
   2   0   6     2469.28     2747.52     71.02 o 
   3   0   6     2860.93     2945.71    100.84 o 
   4   0   6       27.37       46.05     22.24 o 
   5   0   6     5789.86     5734.11    171.90 o 
   6   0   6      430.37      674.52     81.20 o 
   7   0   6       55.02      -57.03     57.03 o 
   8   0   6      169.62      162.95     84.57 o 
   9   0   6       31.02      -46.46     90.08 o 
   1   1   6     4616.46     4711.08     92.23 o 
   2   1   6     1147.74     1157.65     30.64 o 
   3   1   6     2733.99     2672.83     64.75 o 
   4   1   6       17.98       18.91     14.82 o 
   5   1   6     2370.45     2282.96     78.24 o 
   6   1   6      949.04      914.20     45.45 o 
   7   1   6      201.14      191.39     48.53 o 
   8   1   6        0.02      -77.67     77.67 o 
   9   1   6      338.51      417.06    118.53 o 
   0   2   6     2158.66     2112.75     37.96 o 
   1   2   6     7803.15     7471.75     90.09 o 
   2   2   6       31.95       33.02     12.48 o 
   3   2   6     2024.16     2270.96     72.40 o 
   4   2   6      710.15      682.06     24.49 o 
   5   2   6      294.75      322.97     31.59 o 
   6   2   6        9.25      -28.95     31.42 o 
   7   2   6     3059.64     2949.68    126.05 o 
   8   2   6       12.11      -48.62    133.10 o 
   9   2   6      106.93       42.15     83.57 o 
   1   3   6     5496.80     5439.00     93.38 o 
   2   3   6      201.73      268.51     18.44 o 
   3   3   6     1286.21     1419.61     31.33 o 
   4   3   6      299.27      405.23     27.17 o 
   5   3   6     2786.89     2679.17     73.71 o 
   6   3   6      124.50      130.39     32.27 o 
   7   3   6       17.83      -42.79     42.79 o 
   8   3   6       17.89      -60.83     60.83 o 
   9   3   6      214.61       74.36    108.53 o 
   0   4   6       93.07      102.46     15.46 o 
   1   4   6      271.80      407.13     18.55 o 
   2   4   6      103.93      142.97     15.24 o 
   3   4   6     3375.08     3348.05     63.31 o 
   4   4   6      245.61      282.83     27.52 o 
   5   4   6      714.57      747.65     40.61 o 
   6   4   6      610.41      732.66     52.26 o 
   7   4   6      520.78      410.03     59.66 o 
   8   4   6        0.52      -57.07     57.07 o 
   9   4   6       11.27      -91.83     91.83 o 
   1   5   6     5259.07     5200.03     85.88 o 
   2   5   6      431.90      547.95     23.64 o 
   3   5   6     1911.17     2124.07     68.19 o 
   4   5   6      141.22      129.14     22.52 o 
   5   5   6      480.91      500.83     34.69 o 
   6   5   6      411.39      360.30     46.07 o 
   7   5   6       62.75       -7.29     48.22 o 
   8   5   6      139.01      163.10     62.81 o 
   9   5   6      369.80      503.04    114.23 o 
   0   6   6      700.54      647.85     24.20 o 
   1   6   6        3.36        2.93     11.27 o 
   2   6   6        6.47        2.63     11.83 o 
   3   6   6       12.23       11.77     17.81 o 
   4   6   6        0.07      -18.38     18.38 o 
   5   6   6       25.26      -17.81     23.00 o 
   6   6   6       51.22      -12.61     31.45 o 
   7   6   6      311.01      223.18     51.48 o 
   8   6   6       26.51      -56.77     56.77 o 
   9   6   6      636.14      621.76    138.31 o 
   1   7   6       67.90       51.20     13.22 o 
   2   7   6      226.02      316.70     18.56 o 
   3   7   6      187.26      161.27     23.21 o 
   4   7   6      733.81      769.16     45.83 o 
   5   7   6      389.45      434.30     40.09 o 
   6   7   6      206.56      159.35     36.71 o 
   7   7   6       67.22       35.66     44.84 o 
   8   7   6      390.30      509.91     94.92 o 
   9   7   6        3.57     -182.18    182.18 o 
   0   8   6     1416.78     1703.01     36.41 o 
   1   8   6     4085.03     3954.91     58.47 o 
   2   8   6        2.52      -13.03     13.03 o 
   3   8   6      569.98      681.34     34.18 o 
   4   8   6        8.89      -11.94     22.64 o 
   5   8   6      104.04       86.53     32.11 o 
   6   8   6       70.17       94.97     43.12 o 
   7   8   6      129.23      131.74     49.44 o 
   8   8   6        7.71        4.59     83.88 o 
   1   9   6      272.66      370.03     20.93 o 
   2   9   6       19.37       -5.28     15.36 o 
   3   9   6      436.21      518.09     32.55 o 
   4   9   6        0.02      -21.56     21.56 o 
   5   9   6       10.47      -32.08     32.08 o 
   6   9   6       28.50      -38.58     38.58 o 
   7   9   6        0.11      -46.21     46.21 o 
   8   9   6      150.59      202.34     87.20 o 
   0  10   6      972.80     1000.87     40.01 o 
   1  10   6       86.74      152.34     18.34 o 
   2  10   6      491.48      661.20     31.90 o 
   3  10   6     1842.91     1664.57     47.68 o 
   4  10   6       76.50       57.90     34.52 o 
   5  10   6      304.31      240.73     44.53 o 
   6  10   6       61.43       56.14     43.73 o 
   7  10   6        4.32      -45.37     51.66 o 
   8  10   6      203.69      340.92     67.96 o 
   1  11   6      525.54      654.12     33.90 o 
   2  11   6      375.63      310.12     34.03 o 
   3  11   6      191.58      200.97     33.21 o 
   4  11   6      111.82       78.09     38.72 o 
   5  11   6      507.04      521.23     75.40 o 
   6  11   6      367.00      337.67     58.05 o 
   7  11   6      644.49      738.96     72.73 o 
   8  11   6        9.75      -69.10     69.10 o 
   0  12   6      223.85      233.68     56.07 o 
   1  12   6     1149.48     1065.34     38.68 o 
   2  12   6       57.91        4.11     33.78 o 
   3  12   6      133.25      101.00     30.38 o 
   4  12   6       89.66       57.37     37.92 o 
   5  12   6      421.33      478.55     55.94 o 
   6  12   6      151.91       74.37     50.42 o 
   7  12   6      865.70     1031.85     84.20 o 
   1  13   6      429.93      476.05     44.93 o 
   2  13   6      418.32      445.45     46.37 o 
   3  13   6       17.25      -40.90     42.76 o 
   4  13   6      372.78      375.74     48.90 o 
   5  13   6      851.58     1014.31     81.66 o 
   6  13   6        2.56      -50.21     50.21 o 
   7  13   6      161.92      154.92     66.72 o 
   0  14   6       45.02       30.04     59.89 o 
   1  14   6       55.62        8.80     34.31 o 
   2  14   6      358.08      396.09     47.25 o 
   3  14   6     3449.60     3246.95    129.70 o 
   4  14   6       48.89       38.95     40.36 o 
   5  14   6      712.82      744.65     70.84 o 
   6  14   6        8.71      -62.15     62.15 o 
   7  14   6      722.34      855.52    119.82 o 
   1  15   6      288.00      393.21     49.12 o 
   2  15   6        7.34      -37.72     37.72 o 
   3  15   6      497.52      478.19     69.50 o 
   4  15   6        8.92        5.08     42.73 o 
   5  15   6     1037.41     1325.06     87.92 o 
   6  15   6      146.79      111.36     67.96 o 
   0  16   6      443.38      389.28    116.08 o 
   1  16   6      578.34      654.42     63.35 o 
   2  16   6      157.41      155.76     56.66 o 
   3  16   6      652.55      848.33    112.18 o 
   4  16   6       27.73      -17.62     48.67 o 
   5  16   6       83.24      -37.99     59.02 o 
   6  16   6       49.67       20.78    161.71 o 
   1  17   6      357.34      464.35     71.14 o 
   2  17   6      162.96      179.87     73.11 o 
   3  17   6       99.41      -13.51     64.12 o 
   4  17   6       30.98      -25.51     49.45 o 
   5  17   6      263.09      222.78     67.84 o 
   0  18   6       32.24      -19.91     89.75 o 
   1  18   6      259.15      333.14     87.37 o 
   2  18   6       11.55       56.92     78.44 o 
   3  18   6      361.08      413.43     64.98 o 
   4  18   6       39.14      -53.98     72.29 o 
   1  19   6        1.18     -101.03    101.03 o 
   2  19   6       66.52       53.44     61.53 o 
   3  19   6      226.04      189.40     72.90 o 
   0  20   6       49.12      -13.72    107.79 o 
   1  20   6      109.35       93.11     95.79 o 
   2  20   6      116.01       -0.60    108.59 o 
   1   1   7        0.47       -6.44     10.09 o 
   2   1   7     2521.27     3062.74     65.69 o 
   3   1   7     1799.67     2146.47     51.39 o 
   4   1   7      455.31      601.61     24.40 o 
   5   1   7       47.09        0.83     20.97 o 
   6   1   7        4.61        6.19     29.88 o 
   7   1   7       19.80      -17.15     47.03 o 
   8   1   7        3.16      -51.22     51.22 o 
   9   1   7       17.99      -67.06     67.06 o 
   0   2   7       13.01        3.78     14.33 o 
   1   2   7       35.31        4.74     11.57 o 
   2   2   7     1174.18     1290.90     39.46 o 
   3   2   7     2033.10     2191.61     43.11 o 
   4   2   7      396.94      457.61     23.72 o 
   5   2   7      274.60      370.67     32.41 o 
   6   2   7       92.98       31.09     31.09 o 
   7   2   7        8.22       30.87     46.61 o 
   8   2   7      530.43      549.36     95.34 o 
   9   2   7      188.40       75.34     94.99 o 
   1   3   7      959.16     1040.85     25.31 o 
   2   3   7        4.60      -12.47     12.47 o 
   3   3   7        1.29       -6.33     12.50 o 
   4   3   7     1105.77     1021.37     43.60 o 
   5   3   7     1050.99      977.38     36.09 o 
   6   3   7     1071.10      992.91     45.13 o 
   7   3   7      210.32      201.34     51.46 o 
   8   3   7       24.32       16.90     53.82 o 
   9   3   7       22.18      -71.21     71.21 o 
   0   4   7      710.44      558.31     21.99 o 
   1   4   7      372.91      448.42     20.40 o 
   2   4   7      805.42      816.23     24.14 o 
   3   4   7       70.82       60.86     14.61 o 
   4   4   7     1124.83     1125.78     35.78 o 
   5   4   7      266.95      284.36     32.40 o 
   6   4   7     1403.30     1369.19     54.84 o 
   7   4   7      744.50      910.14     74.44 o 
   8   4   7     1104.85     1297.29    105.43 o 
   9   4   7      182.53        7.54    158.98 o 
   1   5   7      634.85      702.34     23.12 o 
   2   5   7      277.98      291.73     19.87 o 
   3   5   7       35.44       35.62     14.81 o 
   4   5   7      397.82      507.36     33.15 o 
   5   5   7      325.96      403.46     36.82 o 
   6   5   7     2378.83     2309.73     69.28 o 
   7   5   7        1.67      -23.40     45.66 o 
   8   5   7      109.78       51.33     61.66 o 
   9   5   7       38.99        3.36    106.54 o 
   0   6   7     9143.78     9121.18    237.83 o 
   1   6   7       33.60       18.99     12.25 o 
   2   6   7     1461.16     1501.08     29.67 o 
   3   6   7      182.53      196.95     21.60 o 
   4   6   7      586.72      586.30     34.82 o 
   5   6   7        1.04      -25.81     25.81 o 
   6   6   7      385.27      406.33     55.70 o 
   7   6   7      143.99       98.96     52.35 o 
   8   6   7      312.28      375.74     75.35 o 
   9   6   7       24.77     -103.29    147.85 o 
   1   7   7     1350.61     1242.60     25.55 o 
   2   7   7     1367.15     1075.04     26.78 o 
   3   7   7      293.44      322.16     26.34 o 
   4   7   7      133.11      116.87     25.66 o 
   5   7   7      468.37      546.07     43.54 o 
   6   7   7      428.60      454.73     60.11 o 
   7   7   7       12.01      -45.74     45.74 o 
   8   7   7      109.81      124.70     81.27 o 
   9   7   7      567.19      539.21    210.34 o 
   0   8   7     1379.82     1203.50     33.74 o 
   1   8   7       71.18       89.15     15.42 o 
   2   8   7       25.92       18.75     15.03 o 
   3   8   7      958.76      946.59     30.81 o 
   4   8   7     6164.09     5727.07    121.78 o 
   5   8   7      237.22      209.66     37.46 o 
   6   8   7      190.86      170.22     39.15 o 
   7   8   7      197.96      195.42     61.62 o 
   8   8   7      356.80      474.99     94.70 o 
   1   9   7       31.13       35.04     15.99 o 
   2   9   7     3068.41     3052.23     54.89 o 
   3   9   7       31.47        5.43     20.30 o 
   4   9   7       20.31       12.37     24.38 o 
   5   9   7      432.28      549.44     52.06 o 
   6   9   7     1621.18     1470.77     66.01 o 
   7   9   7       25.95       41.14     56.52 o 
   8   9   7       19.85      -82.85     82.85 o 
   0  10   7     3587.21     3345.61     67.76 o 
   1  10   7      894.61      856.01     26.93 o 
   2  10   7      529.37      591.88     31.93 o 
   3  10   7      362.25      384.64     30.11 o 
   4  10   7      186.43      165.79     60.51 o 
   5  10   7       62.74       61.89     40.13 o 
   6  10   7        0.04      -38.26     44.64 o 
   7  10   7      557.08      490.59     96.40 o 
   8  10   7      113.19      127.26     83.16 o 
   1  11   7     1091.44     1120.31     33.81 o 
   2  11   7     1525.02     1391.34     44.73 o 
   3  11   7       48.47       16.31     24.77 o 
   4  11   7      208.86      252.35     45.95 o 
   5  11   7       30.52      -39.75     39.97 o 
   6  11   7      126.16       91.46     50.67 o 
   7  11   7       79.50       70.35     52.70 o 
   8  11   7        5.59      -77.07    179.57 o 
   0  12   7     3526.31     3682.25     75.14 o 
   1  12   7        1.14      -19.71     19.71 o 
   2  12   7      243.40      242.73     40.08 o 
   3  12   7       11.19      -26.79     26.79 o 
   4  12   7      714.50      867.16     58.05 o 
   5  12   7       91.46       77.14     44.45 o 
   6  12   7       44.04       -0.71     54.70 o 
   7  12   7        3.68      -54.29     54.29 o 
   1  13   7      138.20      140.91     38.06 o 
   2  13   7      134.70       40.19     31.74 o 
   3  13   7        0.00      -33.97     33.97 o 
   4  13   7      194.70       99.84     42.16 o 
   5  13   7       92.31       -8.56     46.85 o 
   6  13   7      155.62       53.76     54.63 o 
   7  13   7       47.69      -32.02     61.44 o 
   0  14   7        1.09      -34.54     34.54 o 
   1  14   7        2.00      -38.94     38.94 o 
   2  14   7      140.68      148.90     44.30 o 
   3  14   7       70.45       23.32     40.11 o 
   4  14   7       55.99        1.16     42.69 o 
   5  14   7       49.44       22.20     47.91 o 
   6  14   7      115.20      134.81     60.28 o 
   1  15   7        1.41      -37.45     37.45 o 
   2  15   7        0.97      -34.33     34.33 o 
   3  15   7       60.78       19.43     41.51 o 
   4  15   7        2.08       -2.42     44.01 o 
   5  15   7        2.60      -44.42     51.93 o 
   6  15   7        0.15      -57.03     57.03 o 
   0  16   7       41.76      -33.52     79.01 o 
   1  16   7       54.11        7.52     40.74 o 
   2  16   7        7.91      -43.84     43.84 o 
   3  16   7       79.73       43.53     47.56 o 
   4  16   7       70.76       77.56     52.05 o 
   5  16   7       31.90       39.04     80.68 o 
   1  17   7       21.61      -42.78     42.78 o 
   2  17   7      703.64      736.99     73.21 o 
   3  17   7        5.57      -57.47     62.94 o 
   4  17   7        0.97      -53.64     53.64 o 
   5  17   7        1.46      -12.75    115.44 o 
   0  18   7      696.81      666.87    125.42 o 
   1  18   7       29.56       14.60     64.74 o 
   2  18   7        2.72      -50.25     55.21 o 
   3  18   7       32.86      -41.37     58.11 o 
   4  18   7      171.10       56.51     86.35 o 
   1  19   7       75.72       29.28     83.61 o 
   2  19   7      564.45      736.39     82.30 o 
   3  19   7       22.87      -85.06     85.06 o 
   0  20   7      268.77      193.93    171.94 o 
   1  20   7      156.45      -35.23    147.55 o 
   0   0   8     6707.40     7050.51    119.66 o 
   1   0   8     8699.42     9612.32    250.75 o 
   2   0   8    12042.06    13356.52    418.99 o 
   3   0   8     2894.25     3109.21     79.02 o 
   4   0   8     5405.39     5495.30    197.28 o 
   5   0   8     3816.64     3647.85    188.37 o 
   6   0   8        0.26      -46.76     46.76 o 
   7   0   8      443.31      437.23     78.88 o 
   8   0   8      618.60      618.95    111.82 o 
   9   0   8       65.42      -63.91    141.53 o 
   1   1   8     6490.56     7473.81     91.01 o 
   2   1   8     3105.95     3072.77     55.37 o 
   3   1   8     4202.78     4648.82     93.94 o 
   4   1   8        0.07      -15.32     15.32 o 
   5   1   8       25.50       34.43     24.62 o 
   6   1   8     2382.94     2130.30     73.73 o 
   7   1   8       33.40      -36.02     50.34 o 
   8   1   8       59.31      -24.31     79.08 o 
   9   1   8        4.64      -23.30     69.70 o 
   0   2   8    18366.48    18418.50    231.54 o 
   1   2   8     1339.74     1469.64     29.64 o 
   2   2   8      122.78      171.33     18.85 o 
   3   2   8     2234.46     2279.02     51.18 o 
   4   2   8     1776.74     1577.98     62.57 o 
   5   2   8      224.72      259.88     30.97 o 
   6   2   8     1805.59     1742.53     55.78 o 
   7   2   8       87.41       26.62     45.22 o 
   8   2   8     1136.06     1295.53    116.31 o 
   9   2   8      149.55       78.83     75.11 o 
   1   3   8     1115.85     1115.48     27.14 o 
   2   3   8        0.65      -10.61     14.14 o 
   3   3   8       72.12       78.53     18.47 o 
   4   3   8       86.59       57.87     21.30 o 
   5   3   8      242.02      293.97     30.64 o 
   6   3   8     1080.58     1034.39     47.31 o 
   7   3   8        8.07      -25.93     42.79 o 
   8   3   8       70.06       43.55     56.73 o 
   9   3   8       23.83      -77.22     77.22 o 
   0   4   8      332.70      377.42     23.51 o 
   1   4   8       13.93       -4.75     13.22 o 
   2   4   8      656.67      686.22     23.89 o 
   3   4   8      559.01      652.99     26.99 o 
   4   4   8      492.61      558.14     38.17 o 
   5   4   8      821.44      803.67     39.19 o 
   6   4   8        0.70      -26.32     27.90 o 
   7   4   8      209.42      125.70     46.06 o 
   8   4   8        0.09      -33.19     56.23 o 
   9   4   8      155.15       99.38     83.54 o 
   1   5   8        7.67      -13.14     13.24 o 
   2   5   8      950.21      913.12     25.97 o 
   3   5   8      112.09      121.30     18.80 o 
   4   5   8        0.17      -20.31     20.31 o 
   5   5   8      154.71      127.33     28.03 o 
   6   5   8      263.16      257.80     39.90 o 
   7   5   8       50.38       49.85     45.07 o 
   8   5   8        3.98       13.46     60.57 o 
   9   5   8       46.86        4.75     84.44 o 
   0   6   8     1854.82     1816.34     41.04 o 
   1   6   8      253.42      303.66     20.78 o 
   2   6   8        8.10       -2.02     18.05 o 
   3   6   8      239.62      308.78     27.56 o 
   4   6   8      636.81      681.85     38.79 o 
   5   6   8      134.45      134.84     30.20 o 
   6   6   8      624.42      722.25     58.51 o 
   7   6   8       53.37       37.87     46.17 o 
   8   6   8       28.70       38.57     58.59 o 
   9   6   8      243.84      240.30    165.62 o 
   1   7   8      135.18      170.16     17.51 o 
   2   7   8       26.75       31.07     16.66 o 
   3   7   8       77.52       82.07     23.25 o 
   4   7   8      803.43      820.66     41.45 o 
   5   7   8     3634.45     3339.01     79.80 o 
   6   7   8       70.01       71.26     37.48 o 
   7   7   8       10.48      -44.50     44.50 o 
   8   7   8        0.00      -66.50     66.50 o 
   0   8   8      359.61      554.02     33.55 o 
   1   8   8     1682.17     1709.60     34.84 o 
   2   8   8        0.08      -16.42     16.42 o 
   3   8   8      173.82      165.56     24.13 o 
   4   8   8      735.88      810.24     40.60 o 
   5   8   8      209.90      228.18     38.35 o 
   6   8   8       79.76       43.21     41.01 o 
   7   8   8       43.13        0.97     54.20 o 
   8   8   8      113.47       12.66     68.87 o 
   1   9   8       47.67       21.78     17.81 o 
   2   9   8      583.28      693.37     32.86 o 
   3   9   8     1522.26     1479.64     42.23 o 
   4   9   8       47.44       60.18     26.00 o 
   5   9   8      143.75      104.38     46.62 o 
   6   9   8       19.13      -30.31     43.72 o 
   7   9   8      251.01      233.15     64.78 o 
   8   9   8       51.47      -71.65     71.65 o 
   0  10   8        0.15      -24.14     24.14 o 
   1  10   8        1.70      -18.07     20.58 o 
   2  10   8        9.73       15.07     21.08 o 
   3  10   8     1619.76     1508.10     40.82 o 
   4  10   8     2856.93     2663.81     62.52 o 
   5  10   8      317.35      291.64     42.85 o 
   6  10   8        2.46      -41.01     41.01 o 
   7  10   8       50.79       12.15     55.30 o 
   8  10   8       66.86       41.89     79.55 o 
   1  11   8       23.05        5.62     22.20 o 
   2  11   8     1994.63     1745.15     50.11 o 
   3  11   8      213.05      253.23     31.77 o 
   4  11   8      507.48      609.51     49.92 o 
   5  11   8      105.52       64.71     41.12 o 
   6  11   8      401.95      458.69     55.83 o 
   7  11   8      107.72       65.60     61.15 o 
   0  12   8     4141.24     3915.69     93.19 o 
   1  12   8     1717.64     1611.11     48.81 o 
   2  12   8      101.39       53.35     29.32 o 
   3  12   8       40.31       -8.78     29.95 o 
   4  12   8      239.89      196.59     42.87 o 
   5  12   8        0.62      -15.53     39.30 o 
   6  12   8      391.63      429.95     57.88 o 
   7  12   8      135.52      130.38     61.41 o 
   1  13   8      652.52      745.55     57.74 o 
   2  13   8     1391.25     1317.18     48.79 o 
   3  13   8      106.74       14.77     34.29 o 
   4  13   8       53.09      -18.30     39.46 o 
   5  13   8      259.62       44.60     52.45 o 
   6  13   8      538.95      599.80     72.01 o 
   7  13   8       75.16       17.08     60.56 o 
   0  14   8        0.37      -37.25     37.25 o 
   1  14   8      906.63     1056.55     74.13 o 
   2  14   8       11.50      -32.09     32.09 o 
   3  14   8       75.91       11.77     39.83 o 
   4  14   8     1373.74     1366.85     78.13 o 
   5  14   8       28.08      -41.48     53.17 o 
   6  14   8        1.65       56.42     73.18 o 
   1  15   8      230.16      265.21     44.76 o 
   2  15   8      885.79     1069.78     64.45 o 
   3  15   8       73.77       -2.35     42.06 o 
   4  15   8        1.75      -46.77     46.77 o 
   5  15   8        1.45      -75.90     90.06 o 
   6  15   8      412.41      514.51     91.54 o 
   0  16   8      564.98      682.45    132.65 o 
   1  16   8      675.61      653.86     57.62 o 
   2  16   8       66.56       70.39     44.79 o 
   3  16   8      404.01      409.56     62.46 o 
   4  16   8      344.99      351.16     58.06 o 
   5  16   8        2.95       70.53     59.70 o 
   1  17   8       12.28      -48.55     48.55 o 
   2  17   8      800.85      814.44     76.07 o 
   3  17   8      204.83      137.12     59.38 o 
   4  17   8      136.57       45.17     71.67 o 
   0  18   8      779.73     1026.84    140.90 o 
   1  18   8       11.30      -63.78     63.78 o 
   2  18   8       20.36      -57.03     57.03 o 
   3  18   8       14.40      -57.30     57.30 o 
   4  18   8      464.23      258.61     97.80 o 
   1  19   8       96.34       -6.26     81.72 o 
   2  19   8      337.53      387.21     73.95 o 
   1   1   9      892.99     1021.30     30.84 o 
   2   1   9     5629.96     5995.95    146.57 o 
   3   1   9      304.33      473.96     23.97 o 
   4   1   9      525.07      580.62     30.82 o 
   5   1   9       12.38      -19.85     25.88 o 
   6   1   9      640.04      746.33     59.68 o 
   7   1   9       38.27        7.09     40.96 o 
   8   1   9       37.15       49.79     67.48 o 
   9   1   9       13.83      -70.46     70.46 o 
   0   2   9     5126.27     5300.27     86.98 o 
   1   2   9     2511.63     2653.82     49.68 o 
   2   2   9     1071.41     1105.39     30.66 o 
   3   2   9     4008.77     3986.15     82.76 o 
   4   2   9      108.12       96.52     26.78 o 
   5   2   9     1062.73     1011.70     40.92 o 
   6   2   9        4.69      -11.31     34.29 o 
   7   2   9       83.72       43.21     48.39 o 
   8   2   9        0.89      -46.26     56.89 o 
   9   2   9       70.04      -68.52     96.36 o 
   1   3   9     2797.55     2834.56     74.99 o 
   2   3   9     1166.93     1080.24     39.17 o 
   3   3   9     4563.79     4478.47     99.50 o 
   4   3   9      266.31      288.84     29.05 o 
   5   3   9      533.93      639.31     39.79 o 
   6   3   9       76.78       78.21     36.65 o 
   7   3   9       56.49       21.33     50.94 o 
   8   3   9       23.77      -54.95     54.95 o 
   9   3   9       46.18      -79.19     79.19 o 
   0   4   9      244.70      272.68     22.53 o 
   1   4   9     4647.74     4649.07     59.35 o 
   2   4   9      188.05      183.72     19.89 o 
   3   4   9       33.93       30.30     17.31 o 
   4   4   9       37.42       -5.38     21.32 o 
   5   4   9      205.10      204.66     30.55 o 
   6   4   9       93.14      100.27     32.84 o 
   7   4   9      282.11      359.69     61.15 o 
   8   4   9        6.31      -51.99     51.99 o 
   9   4   9        3.55     -123.16    123.16 o 
   1   5   9     1728.80     1579.05     42.64 o 
   2   5   9     2857.38     2954.10     57.19 o 
   3   5   9      843.65      783.68     32.01 o 
   4   5   9       18.19      -27.75     27.75 o 
   5   5   9      762.30      883.36     45.96 o 
   6   5   9       19.08       32.31     33.60 o 
   7   5   9       95.47       41.67     58.04 o 
   8   5   9        0.53      -64.88     64.88 o 
   9   5   9       35.93      272.82    162.61 o 
   0   6   9     2884.81     3026.22     80.35 o 
   1   6   9     1086.22      922.20     27.10 o 
   2   6   9       10.54      -15.17     15.17 o 
   3   6   9      970.88      985.94     38.35 o 
   4   6   9     3010.58     2865.45     58.24 o 
   5   6   9      745.35      878.12     43.18 o 
   6   6   9       13.72      -17.09     35.49 o 
   7   6   9      246.66      178.67     51.64 o 
   8   6   9      798.94      943.73     87.20 o 
   1   7   9     2575.72     2544.13     41.42 o 
   2   7   9      581.39      645.63     30.47 o 
   3   7   9      847.28      794.86     34.54 o 
   4   7   9      433.35      542.90     39.04 o 
   5   7   9     1366.60     1349.99     48.26 o 
   6   7   9      371.83      381.17     54.68 o 
   7   7   9      148.53      124.88     51.67 o 
   8   7   9      145.65       55.79    120.43 o 
   0   8   9      430.54      573.18     34.66 o 
   1   8   9      519.12      581.20     32.90 o 
   2   8   9       11.46       10.34     18.44 o 
   3   8   9      695.70      753.89     37.71 o 
   4   8   9       89.40       40.70     28.41 o 
   5   8   9     2452.75     2152.14     63.59 o 
   6   8   9      156.05      101.55     42.86 o 
   7   8   9      667.43      807.80     72.62 o 
   8   8   9       39.25        4.94     73.06 o 
   1   9   9     2416.78     2143.42     43.66 o 
   2   9   9      266.29      279.40     28.44 o 
   3   9   9     2233.90     2016.94     48.31 o 
   4   9   9       37.23       33.90     29.67 o 
   5   9   9     1401.14     1281.76     54.22 o 
   6   9   9      185.65      164.38     53.19 o 
   7   9   9      338.94      364.19     64.94 o 
   8   9   9       62.36       12.91     78.44 o 
   0  10   9      142.43       92.56     65.84 o 
   1  10   9     1520.34     1408.59     42.07 o 
   2  10   9      504.48      593.66     34.48 o 
   3  10   9      732.45      928.57     42.41 o 
   4  10   9      444.45      461.61     42.90 o 
   5  10   9      231.24      264.47     51.33 o 
   6  10   9      627.70      783.59     71.10 o 
   7  10   9     1353.08     1556.93     85.86 o 
   8  10   9       63.42      -87.22     87.22 o 
   1  11   9      959.10      950.37     41.33 o 
   2  11   9      132.50      130.36     31.12 o 
   3  11   9      154.07      179.71     34.87 o 
   4  11   9      226.33      136.84     41.22 o 
   5  11   9      552.40      597.24     55.72 o 
   6  11   9       30.14      -61.06     61.06 o 
   7  11   9      102.74       67.50     65.07 o 
   0  12   9       27.78        2.22     42.14 o 
   1  12   9       56.35       51.90     31.60 o 
   2  12   9       51.65       78.08     32.99 o 
   3  12   9       80.40        2.75     33.88 o 
   4  12   9      215.82      195.43     47.16 o 
   5  12   9        0.53      -41.23     41.23 o 
   6  12   9        1.24      -52.06     52.06 o 
   7  12   9        0.08      -64.82     64.82 o 
   1  13   9       62.28       59.10     34.00 o 
   2  13   9     1058.16     1118.53     70.99 o 
   3  13   9      117.05       82.66     36.50 o 
   4  13   9       82.20       55.25     47.13 o 
   5  13   9      134.55       77.44     53.14 o 
   6  13   9      251.02      225.49     64.62 o 
   7  13   9      264.93      324.81     87.85 o 
   0  14   9      106.34      106.32     44.31 o 
   1  14   9       45.03       27.71     36.56 o 
   2  14   9        0.39      -35.53     35.53 o 
   3  14   9       77.95       87.41     55.43 o 
   4  14   9       13.61      -47.01     47.01 o 
   5  14   9       47.31      -16.63     53.87 o 
   6  14   9        0.30      -57.48     57.48 o 
   1  15   9      107.82       56.32     40.83 o 
   2  15   9      189.49      110.66     44.77 o 
   3  15   9      121.02       91.76     49.23 o 
   4  15   9       91.16       22.61     49.91 o 
   5  15   9        0.59      -55.13     55.13 o 
   6  15   9       20.13     -111.53    111.53 o 
   0  16   9        0.88     -111.72    111.72 o 
   1  16   9       13.63       28.12     42.91 o 
   2  16   9       38.84      -42.47     42.47 o 
   3  16   9       77.00       86.64     54.16 o 
   4  16   9      305.49      308.75     66.70 o 
   5  16   9        5.39      -58.20     58.20 o 
   1  17   9       20.02      -65.63     70.37 o 
   2  17   9       58.81       -2.31     53.66 o 
   3  17   9       13.81      -56.35     56.35 o 
   4  17   9       55.20       18.14     67.28 o 
   0  18   9        0.27     -111.27    111.27 o 
   1  18   9      117.42       84.07     70.31 o 
   2  18   9       45.92      -55.26     55.26 o 
   3  18   9      568.27      744.11     81.09 o 
   1  19   9      441.57      564.79    128.87 o 
   2  19   9        4.48      -74.39     74.39 o 
   0   0  10      117.49      129.67     36.44 o 
   1   0  10      681.98      713.08     32.87 o 
   2   0  10     7614.36     7540.23    227.71 o 
   3   0  10      301.33      314.75     31.92 o 
   4   0  10     5883.40     5861.45    112.38 o 
   5   0  10      263.34      375.50     66.02 o 
   6   0  10       24.66      -51.19     51.19 o 
   7   0  10      613.56      674.69    134.45 o 
   8   0  10       35.74      -52.97     81.14 o 
   9   0  10      152.68      211.69    137.92 o 
   1   1  10     2222.15     2230.36     41.26 o 
   2   1  10        5.34      -13.97     13.97 o 
   3   1  10      295.95      339.89     32.50 o 
   4   1  10      409.65      434.04     32.86 o 
   5   1  10     1896.23     1717.21     66.95 o 
   6   1  10     1703.31     1386.87     80.37 o 
   7   1  10       48.17       17.20     45.24 o 
   8   1  10       12.70       25.30     65.95 o 
   9   1  10      112.05       51.28     99.28 o 
   0   2  10     4008.38     4371.99     68.52 o 
   1   2  10      416.78      518.93     27.86 o 
   2   2  10     2394.52     2588.91     63.53 o 
   3   2  10     1872.66     1869.64     48.36 o 
   4   2  10       18.15       21.70     22.16 o 
   5   2  10     1232.11     1122.80     49.31 o 
   6   2  10      694.21      721.48     58.99 o 
   7   2  10     1587.03     1390.26     66.30 o 
   8   2  10      276.93      192.12     63.33 o 
   9   2  10      128.35        6.02    138.82 o 
   1   3  10     2526.45     2510.23     43.57 o 
   2   3  10      407.62      507.93     29.30 o 
   3   3  10     1920.84     1785.50     51.92 o 
   4   3  10        4.12      -14.59     23.04 o 
   5   3  10     4014.35     3617.36     76.92 o 
   6   3  10       97.56       87.25     40.39 o 
   7   3  10       58.70      -19.37     50.29 o 
   8   3  10        0.15      -56.98     93.19 o 
   9   3  10      387.31      271.62    145.75 o 
   0   4  10       11.31      -15.72     15.72 o 
   1   4  10     1933.52     1928.49     35.61 o 
   2   4  10     1288.79     1290.89     36.18 o 
   3   4  10        1.88      -16.98     18.27 o 
   4   4  10      115.42       66.04     24.53 o 
   5   4  10      661.57      778.67     45.18 o 
   6   4  10        0.97       -8.11     35.75 o 
   7   4  10       90.38      152.31     54.02 o 
   8   4  10      100.97       20.89     75.63 o 
   1   5  10     6083.86     5949.97     81.07 o 
   2   5  10       92.52       96.19     18.54 o 
   3   5  10      424.23      443.11     31.93 o 
   4   5  10        8.31      -23.68     23.68 o 
   5   5  10       89.12       74.33     29.17 o 
   6   5  10        4.70      -31.52     31.52 o 
   7   5  10        5.13      -49.91     49.91 o 
   8   5  10       83.64      -40.41     69.50 o 
   0   6  10     6284.82     6251.22    141.34 o 
   1   6  10       60.92       65.82     18.08 o 
   2   6  10      123.42      127.12     20.32 o 
   3   6  10        0.05      -17.27     21.86 o 
   4   6  10        1.16      -22.95     24.07 o 
   5   6  10      590.21      660.24     47.62 o 
   6   6  10        6.26      -35.40     35.40 o 
   7   6  10        3.34      -52.71     63.81 o 
   8   6  10        0.15      -63.37     63.37 o 
   1   7  10      123.00      156.19     20.62 o 
   2   7  10       34.83       47.45     19.50 o 
   3   7  10       60.26       32.66     24.81 o 
   4   7  10     1285.87     1240.76     48.16 o 
   5   7  10      435.51      395.04     44.64 o 
   6   7  10       14.05      -21.49     40.64 o 
   7   7  10        0.70       28.68     57.35 o 
   8   7  10       58.51      -35.58    121.29 o 
   0   8  10      308.52      298.37     35.20 o 
   1   8  10       46.59       54.11     19.46 o 
   2   8  10      109.18       88.03     24.11 o 
   3   8  10      690.52      814.40     44.69 o 
   4   8  10       49.19       24.72     29.74 o 
   5   8  10        9.01       -7.75     32.63 o 
   6   8  10        2.43      -41.22     41.22 o 
   7   8  10       27.88      -52.88     52.88 o 
   8   8  10      288.88      225.27     97.57 o 
   1   9  10       11.98        5.22     21.34 o 
   2   9  10      185.65      219.69     28.05 o 
   3   9  10       89.89       72.90     26.94 o 
   4   9  10       85.74       27.03     30.57 o 
   5   9  10      176.23      193.89     41.88 o 
   6   9  10       39.81       -7.36     48.60 o 
   7   9  10      147.33      163.23     58.30 o 
   8   9  10      166.99      252.78     99.51 o 
   0  10  10      177.90      163.71     45.30 o 
   1  10  10      150.74       74.46     30.51 o 
   2  10  10      253.38      337.97     32.36 o 
   3  10  10      108.26       73.44     28.62 o 
   4  10  10      660.39      701.43     48.03 o 
   5  10  10      165.52      112.26     50.19 o 
   6  10  10      336.17      222.14     57.83 o 
   7  10  10      551.28      554.83     74.79 o 
   1  11  10      168.33      126.83     52.29 o 
   2  11  10     1396.76     1390.40     52.41 o 
   3  11  10      142.62      126.83     40.05 o 
   4  11  10       33.69       18.80     37.05 o 
   5  11  10        3.24      -46.93     46.93 o 
   6  11  10      339.99      435.85     66.10 o 
   7  11  10      253.34      174.77     71.73 o 
   0  12  10     2284.37     2184.76     92.68 o 
   1  12  10     1438.47     1301.12     58.96 o 
   2  12  10      202.43      195.06     42.77 o 
   3  12  10      850.46      962.75     60.62 o 
   4  12  10       38.06        7.16     50.27 o 
   5  12  10      108.05      114.15     59.30 o 
   6  12  10       77.30       71.66     60.58 o 
   7  12  10       44.62       91.33     69.66 o 
   1  13  10      478.50      596.49     56.85 o 
   2  13  10      320.75      307.49     45.59 o 
   3  13  10     1003.03     1047.77     60.65 o 
   4  13  10       90.23       40.78     49.19 o 
   5  13  10       24.01       18.45     62.65 o 
   6  13  10        3.22      -83.93     83.93 o 
   0  14  10       42.53       70.72     83.86 o 
   1  14  10     1562.54     1426.02     65.21 o 
   2  14  10       67.11       34.92     39.40 o 
   3  14  10     1251.91     1346.44     65.65 o 
   4  14  10     1151.30     1305.50     83.90 o 
   5  14  10      245.89      147.11     68.60 o 
   6  14  10      257.82       68.11     75.34 o 
   1  15  10     1327.90     1260.80     61.88 o 
   2  15  10      468.19      551.34     57.37 o 
   3  15  10      965.73     1098.00     81.82 o 
   4  15  10       44.72      -41.06     56.67 o 
   5  15  10     1302.70     1558.45     94.69 o 
   0  16  10       70.11      -74.52     82.90 o 
   1  16  10      320.51      331.69     53.04 o 
   2  16  10       46.80        6.29     55.69 o 
   3  16  10      419.97      612.67     68.71 o 
   4  16  10        7.10      -26.82     58.25 o 
   5  16  10      207.64       30.41    180.38 o 
   1  17  10      570.00      659.15     86.58 o 
   2  17  10      238.26      127.22     74.42 o 
   3  17  10       18.71      -27.93     60.93 o 
   4  17  10       18.04       23.54     75.50 o 
   0  18  10      309.32      256.94    109.39 o 
   1  18  10      164.02      177.90     79.07 o 
   2  18  10       14.61      -59.03     59.03 o 
   3  18  10      132.18        5.80    176.91 o 
   1  19  10       59.48      -61.41    110.44 o 
   1   1  11      500.82      679.62     29.44 o 
   2   1  11     1320.52     1379.73     37.08 o 
   3   1  11       72.44       54.09     22.30 o 
   4   1  11     1219.33     1181.82     42.08 o 
   5   1  11      327.10      240.30     45.27 o 
   6   1  11        5.53       24.14     39.76 o 
   7   1  11        9.38       16.94     55.82 o 
   8   1  11      105.42       56.54     68.72 o 
   0   2  11     2278.00     2440.26     53.82 o 
   1   2  11        0.68        4.44     16.75 o 
   2   2  11       10.55       -4.26     17.11 o 
   3   2  11        1.87      -17.66     17.66 o 
   4   2  11      431.40      492.66     41.27 o 
   5   2  11      174.40      149.33     35.89 o 
   6   2  11       18.84      -36.00     36.00 o 
   7   2  11      208.93      182.72     50.72 o 
   8   2  11        0.55      -60.26     60.26 o 
   1   3  11      211.42      302.66     24.06 o 
   2   3  11      112.22       97.68     20.63 o 
   3   3  11      258.00      263.69     26.49 o 
   4   3  11      497.90      519.99     54.52 o 
   5   3  11     1626.12     1547.14     60.29 o 
   6   3  11     1025.41     1023.43     66.32 o 
   7   3  11       31.45      -43.37     49.17 o 
   8   3  11       33.88      -53.71     59.67 o 
   0   4  11     4114.71     3994.55     57.10 o 
   1   4  11      151.47      220.89     21.75 o 
   2   4  11      467.99      644.10     31.17 o 
   3   4  11      285.32      302.83     26.42 o 
   4   4  11     3745.04     3647.58     91.59 o 
   5   4  11      600.26      627.81     46.42 o 
   6   4  11        7.25      -13.75     36.95 o 
   7   4  11      248.33      252.63     61.10 o 
   8   4  11      904.79      869.05     90.11 o 
   1   5  11      167.34      197.77     21.55 o 
   2   5  11     4943.72     4778.47     69.37 o 
   3   5  11       39.33       -0.26     21.66 o 
   4   5  11       10.40      -24.36     24.36 o 
   5   5  11        9.34      -28.07     28.07 o 
   6   5  11      992.58     1080.13     61.53 o 
   7   5  11       97.55       17.71     53.85 o 
   8   5  11       25.03      -64.38     64.38 o 
   0   6  11     6861.91     6551.20    142.30 o 
   1   6  11      184.47      181.22     21.65 o 
   2   6  11       45.37       54.97     19.61 o 
   3   6  11      354.81      332.42     32.61 o 
   4   6  11      424.93      435.87     38.96 o 
   5   6  11      100.66       58.83     34.08 o 
   6   6  11       12.88      -40.20     40.20 o 
   7   6  11      229.78      177.87     59.27 o 
   8   6  11       95.17       29.42     67.05 o 
   1   7  11      725.90      765.99     29.67 o 
   2   7  11     5897.07     5479.16     94.87 o 
   3   7  11        7.25       -5.45     24.08 o 
   4   7  11       35.84      -19.35     35.80 o 
   5   7  11      154.58       92.28     35.19 o 
   6   7  11      861.89     1023.90     65.30 o 
   7   7  11      164.14      119.01     60.24 o 
   8   7  11        2.90      -72.11     72.11 o 
   0   8  11     2507.21     2263.13     64.82 o 
   1   8  11      961.11      880.75     33.94 o 
   2   8  11      312.42      477.52     33.64 o 
   3   8  11       13.47       19.40     26.42 o 
   4   8  11     3867.18     3638.44     87.80 o 
   5   8  11       66.01       29.11     34.57 o 
   6   8  11      118.40       73.73     44.40 o 
   7   8  11       18.19      -53.39    141.05 o 
   8   8  11      413.42      298.59     99.96 o 
   1   9  11      166.97      117.76     26.82 o 
   2   9  11      107.27       80.74     26.18 o 
   3   9  11      185.26      150.63     30.45 o 
   4   9  11       15.18       26.67     32.07 o 
   5   9  11        0.26      -31.57     37.62 o 
   6   9  11      896.61      957.29    111.63 o 
   7   9  11       15.82      -58.70     58.70 o 
   0  10  11     4032.75     3578.07    127.60 o 
   1  10  11       57.09       40.83     29.12 o 
   2  10  11      150.84      149.15     35.06 o 
   3  10  11      521.08      658.27     42.81 o 
   4  10  11      804.25      829.11     52.92 o 
   5  10  11       65.20      -60.96     60.96 o 
   6  10  11      466.88      526.98     66.76 o 
   7  10  11        4.15      -60.78     60.78 o 
   1  11  11      408.24      464.58     49.73 o 
   2  11  11      681.65      823.25     59.36 o 
   3  11  11      139.66      153.12     37.23 o 
   4  11  11       21.69       16.87     38.79 o 
   5  11  11        0.03      -47.85     47.85 o 
   6  11  11      436.52      342.63     62.49 o 
   7  11  11        8.87      -46.14     82.92 o 
   0  12  11      142.42      103.09     50.80 o 
   1  12  11       73.73       35.40     38.08 o 
   2  12  11        1.16      -36.76     36.76 o 
   3  12  11      155.17      122.29     46.13 o 
   4  12  11      315.53      245.55     60.84 o 
   5  12  11      177.16      102.96     62.08 o 
   6  12  11       62.75       81.95     77.54 o 
   1  13  11        2.17      -35.55     39.74 o 
   2  13  11        4.54      -40.06     40.06 o 
   3  13  11       13.07      -43.19     43.19 o 
   4  13  11        1.23      -58.80     58.80 o 
   5  13  11        3.88      -60.86     60.86 o 
   6  13  11      361.83      346.36     84.42 o 
   0  14  11       96.30       69.13     70.68 o 
   1  14  11       39.34      -43.88     43.88 o 
   2  14  11        7.48      -42.36     44.15 o 
   3  14  11       18.55      -23.52     47.86 o 
   4  14  11      118.20      105.24     73.97 o 
   5  14  11        1.85      -69.48     69.48 o 
   6  14  11       28.11       80.14     97.78 o 
   1  15  11      232.76      277.98     56.07 o 
   2  15  11       41.25      108.72     53.97 o 
   3  15  11        0.55      -56.37     56.37 o 
   4  15  11       29.09       -1.86     65.47 o 
   5  15  11        3.34        0.13    120.55 o 
   0  16  11      153.08       45.67     86.35 o 
   1  16  11      260.30      296.87     72.12 o 
   2  16  11        8.11        2.18     59.48 o 
   3  16  11        1.57      -72.37     72.37 o 
   4  16  11      436.13      496.75     97.38 o 
   1  17  11        1.62      -70.19     70.19 o 
   2  17  11      407.87      349.36     69.88 o 
   3  17  11       58.68      -18.77     74.17 o 
   0  18  11      154.05      -68.84    101.35 o 
   1  18  11       59.27      -11.60     72.41 o 
   2  18  11       15.11      -86.24     86.24 o 
   0   0  12    13936.88    13577.95    422.78 o 
   1   0  12      237.86      437.64     40.80 o 
   2   0  12      463.94      509.91     49.30 o 
   3   0  12     3732.62     3761.19    166.20 o 
   4   0  12      153.23      133.62     38.47 o 
   5   0  12      140.09       98.56     56.06 o 
   6   0  12       14.04       20.90     75.88 o 
   7   0  12        0.65       -1.68     78.29 o 
   8   0  12     1177.56     1350.74    148.76 o 
   1   1  12     2650.31     2653.44     56.90 o 
   2   1  12     5332.29     4967.65     75.06 o 
   3   1  12       30.08       37.60     22.70 o 
   4   1  12       10.88      -23.91     28.44 o 
   5   1  12      229.91      215.13     65.80 o 
   6   1  12      736.54      916.71     71.92 o 
   7   1  12       34.38      -48.27     48.27 o 
   8   1  12        1.79      -18.93     63.26 o 
   0   2  12     7035.69     7200.56    164.60 o 
   1   2  12        4.68      -12.24     17.74 o 
   2   2  12      340.10      495.12     32.84 o 
   3   2  12       71.95       59.40     29.81 o 
   4   2  12     5484.61     4877.23    133.71 o 
   5   2  12        0.56      -35.17     35.17 o 
   6   2  12       16.47       -3.98     50.85 o 
   7   2  12      535.49      642.07     66.01 o 
   8   2  12        8.42      -45.88     63.51 o 
   1   3  12      236.70      268.79     33.71 o 
   2   3  12      940.32      887.46     33.73 o 
   3   3  12        5.85       14.49     21.18 o 
   4   3  12     1555.23     1393.68     54.67 o 
   5   3  12      946.51     1020.51     70.36 o 
   6   3  12      793.66      782.61     63.93 o 
   7   3  12       38.38       16.39     46.98 o 
   8   3  12        9.08      -47.60     64.46 o 
   0   4  12     2403.26     2200.90     67.31 o 
   1   4  12       72.11       69.72     18.57 o 
   2   4  12        3.51       -9.92     20.66 o 
   3   4  12      698.46      778.23     41.59 o 
   4   4  12       26.66       -7.91     27.53 o 
   5   4  12      716.25      781.89     51.93 o 
   6   4  12      127.89      107.59     48.82 o 
   7   4  12      109.25        3.28     55.28 o 
   8   4  12      194.35       56.18     70.41 o 
   1   5  12      208.37      241.16     23.75 o 
   2   5  12       18.03        1.15     19.45 o 
   3   5  12      130.43      129.58     28.08 o 
   4   5  12      403.92      492.26     39.09 o 
   5   5  12       36.88       -2.26     33.18 o 
   6   5  12      738.77      739.42     63.12 o 
   7   5  12      160.69      170.80     62.24 o 
   8   5  12        0.03     -111.28    137.09 o 
   0   6  12       86.95      101.41     28.48 o 
   1   6  12        0.28      -18.93     18.93 o 
   2   6  12      225.13      254.76     25.92 o 
   3   6  12       75.47       51.62     27.75 o 
   4   6  12     1607.67     1507.88     49.49 o 
   5   6  12      549.54      650.76     51.15 o 
   6   6  12      372.92      401.54     49.13 o 
   7   6  12       43.21       -2.63     61.33 o 
   8   6  12       39.13       -5.01     73.59 o 
   1   7  12       13.75       -6.38     21.33 o 
   2   7  12      373.23      472.39     34.29 o 
   3   7  12      871.86      884.51     41.33 o 
   4   7  12       12.45      -28.56     28.56 o 
   5   7  12      159.66      149.20     37.43 o 
   6   7  12       17.27      -43.55     43.55 o 
   7   7  12       56.85        6.93     59.77 o 
   8   7  12        1.06      -80.54     89.67 o 
   0   8  12      426.87      499.34     46.13 o 
   1   8  12      154.22      176.35     26.69 o 
   2   8  12      127.82      136.95     29.25 o 
   3   8  12       74.19       15.72     28.87 o 
   4   8  12      271.76      283.02     39.35 o 
   5   8  12      114.09      140.49     38.89 o 
   6   8  12      520.33      529.53     62.48 o 
   7   8  12       30.17      -70.80     70.80 o 
   1   9  12      124.57      133.33     29.98 o 
   2   9  12      185.12      165.51     32.77 o 
   3   9  12      393.38      473.82     50.24 o 
   4   9  12       79.62        3.80     33.44 o 
   5   9  12      226.99      210.43     43.03 o 
   6   9  12        3.88      -50.59     50.59 o 
   7   9  12       52.38      -75.87     75.87 o 
   0  10  12      917.24     1052.66     78.05 o 
   1  10  12        0.02      -32.01     32.01 o 
   2  10  12     1526.55     1505.53     70.33 o 
   3  10  12      514.90      569.42     55.02 o 
   4  10  12      361.64      470.01     46.32 o 
   5  10  12      263.61      291.02     68.89 o 
   6  10  12      174.39      130.55     59.27 o 
   7  10  12      246.22      270.09     80.43 o 
   1  11  12      303.08      317.68     46.41 o 
   2  11  12     3364.32     3156.59    104.30 o 
   3  11  12      273.40      282.55     45.01 o 
   4  11  12      311.87      375.96     54.76 o 
   5  11  12       31.92       31.04     62.93 o 
   6  11  12      606.54      710.85     78.89 o 
   7  11  12      188.09       25.86     94.81 o 
   0  12  12       14.62      -45.32     45.32 o 
   1  12  12     1536.89     1341.95     62.16 o 
   2  12  12      773.51      830.49     65.29 o 
   3  12  12      260.42      221.43     51.50 o 
   4  12  12     1329.02     1260.96     74.28 o 
   5  12  12        4.94      -56.47     56.47 o 
   6  12  12       38.58      -69.24     69.24 o 
   1  13  12      124.79       47.89     45.69 o 
   2  13  12      225.27      301.49     53.74 o 
   3  13  12      170.81       41.22     58.05 o 
   4  13  12       71.03      163.03     71.67 o 
   5  13  12       19.59      -75.34     78.34 o 
   6  13  12      465.72      612.46    176.44 o 
   0  14  12     2658.62     2481.31    140.93 o 
   1  14  12       33.30      -10.96     46.59 o 
   2  14  12      105.72       10.97     49.77 o 
   3  14  12       94.44      102.57     54.82 o 
   4  14  12      561.71      649.71     93.04 o 
   5  14  12        8.18      -75.28     75.28 o 
   1  15  12      143.45      136.00     52.50 o 
   2  15  12      894.76     1068.05     81.49 o 
   3  15  12        3.80      -60.54     60.54 o 
   4  15  12        0.32     -112.17    120.91 o 
   5  15  12       57.12     -130.99    170.44 o 
   0  16  12        0.18      -80.97     80.97 o 
   1  16  12      233.83      164.16     68.01 o 
   2  16  12       30.99        4.57     58.43 o 
   3  16  12      218.04      157.78     73.16 o 
   4  16  12      265.52      379.35    122.18 o 
   1  17  12      242.90      215.44     79.92 o 
   2  17  12      397.79      204.90     71.55 o 
   3  17  12       54.58       35.84    114.54 o 
   0  18  12      678.37      743.48    184.59 o 
   1  18  12      162.88       39.97    330.94 o 
   1   1  13       49.76       25.15     21.45 o 
   2   1  13       13.09       -4.99     21.38 o 
   3   1  13     1153.16     1117.96     42.90 o 
   4   1  13        1.48      -20.64     28.92 o 
   5   1  13        0.15       -2.35     39.44 o 
   6   1  13       70.68       46.18     53.37 o 
   7   1  13        7.74      -45.44     52.48 o 
   8   1  13       20.00      -56.28     67.90 o 
   0   2  13      465.97      526.85     39.54 o 
   1   2  13      186.59      233.16     26.59 o 
   2   2  13      248.08      280.75     30.37 o 
   3   2  13     1955.38     1764.76     51.31 o 
   4   2  13     2216.93     2232.23     67.53 o 
   5   2  13       30.99       -2.03     39.60 o 
   6   2  13       45.32       89.45     46.27 o 
   7   2  13      307.42      304.12     59.52 o 
   8   2  13        3.56      -64.72     64.72 o 
   1   3  13     1339.07     1190.23     42.68 o 
   2   3  13      248.65      244.86     27.68 o 
   3   3  13      594.20      639.08     39.46 o 
   4   3  13      545.02      617.00     49.85 o 
   5   3  13     2588.45     2329.39     76.78 o 
   6   3  13       31.18       47.10     41.63 o 
   7   3  13       29.01       -4.33     47.78 o 
   8   3  13        1.10      -46.11     67.66 o 
   0   4  13      692.27      760.45     44.37 o 
   1   4  13       27.84       37.12     19.08 o 
   2   4  13      443.94      556.57     33.39 o 
   3   4  13       59.09       62.71     28.77 o 
   4   4  13      452.84      472.72     42.41 o 
   5   4  13       58.35      -19.52     32.84 o 
   6   4  13      156.31      180.45     48.89 o 
   7   4  13      296.79      343.83     68.44 o 
   8   4  13       80.61      -12.24     72.39 o 
   1   5  13      639.68      742.22     35.57 o 
   2   5  13      883.96      897.28     34.26 o 
   3   5  13        0.12      -24.34     24.34 o 
   4   5  13        1.08      -33.94     33.94 o 
   5   5  13      443.62      557.09     51.01 o 
   6   5  13       59.39      105.02     58.32 o 
   7   5  13       67.35       -7.90     59.73 o 
   8   5  13       92.49       55.53     70.04 o 
   0   6  13     2024.38     1995.34     81.19 o 
   1   6  13      698.82      806.78     38.91 o 
   2   6  13      143.61      162.86     25.59 o 
   3   6  13     2394.18     2246.90     56.14 o 
   4   6  13     1870.04     1770.44     53.83 o 
   5   6  13      706.73      736.92     54.01 o 
   6   6  13       85.92      101.14     50.35 o 
   7   6  13     1425.90     1479.40     86.81 o 
   8   6  13      153.57      -38.07    344.19 o 
   1   7  13     1129.97     1047.15     37.22 o 
   2   7  13      375.94      430.08     37.71 o 
   3   7  13      373.37      360.84     37.28 o 
   4   7  13      291.65      361.13     40.87 o 
   5   7  13     1383.01     1281.83     58.58 o 
   6   7  13      605.37      651.28     66.07 o 
   7   7  13      184.11      146.04     66.30 o 
   0   8  13       13.18       18.18     32.61 o 
   1   8  13      771.58      918.34     41.89 o 
   2   8  13      388.29      496.39     39.71 o 
   3   8  13       15.10      -28.71     28.71 o 
   4   8  13        6.11       -4.60     33.26 o 
   5   8  13      466.13      546.60     50.18 o 
   6   8  13       33.94      -50.66     50.66 o 
   7   8  13      313.28      259.23     75.93 o 
   1   9  13     1103.87     1115.63     47.37 o 
   2   9  13       63.85       28.85     29.94 o 
   3   9  13     3020.78     2819.72     72.31 o 
   4   9  13       13.61      -33.62     33.62 o 
   5   9  13      771.38      965.77     61.31 o 
   6   9  13       49.63       42.76     55.01 o 
   7   9  13       16.43      -53.34    100.00 o 
   0  10  13      152.89      122.74     46.66 o 
   1  10  13     1283.94     1194.83     56.84 o 
   2  10  13        2.71      -33.14     33.14 o 
   3  10  13     1230.37     1136.39     54.45 o 
   4  10  13      124.58       83.99     42.24 o 
   5  10  13      713.80      728.55     71.38 o 
   6  10  13      149.28      100.94     64.41 o 
   7  10  13      281.57      266.75    124.57 o 
   1  11  13     1244.73     1179.56     57.83 o 
   2  11  13      492.61      591.49     63.38 o 
   3  11  13        1.87      -38.07     38.07 o 
   4  11  13        1.08      -50.71     50.71 o 
   5  11  13       63.48       26.33     56.20 o 
   6  11  13       20.66      -19.23     61.67 o 
   0  12  13      292.00      419.21     64.43 o 
   1  12  13      113.13      115.41     44.16 o 
   2  12  13        5.20      -41.53     41.53 o 
   3  12  13        1.63      -34.91     45.00 o 
   4  12  13       63.66       -6.86     55.46 o 
   5  12  13       78.42       75.85     73.78 o 
   6  12  13        2.93      -35.91     75.76 o 
   1  13  13      435.77      566.95     60.45 o 
   2  13  13      262.03      261.64     55.95 o 
   3  13  13      299.08      310.13     59.48 o 
   4  13  13       99.99      154.98     92.22 o 
   5  13  13      124.27       -2.02     75.73 o 
   0  14  13      561.59      695.29    107.13 o 
   1  14  13       42.26      -48.18     48.18 o 
   2  14  13       76.94       43.47     59.49 o 
   3  14  13        0.74      -51.33     51.33 o 
   4  14  13       10.04      -33.79     69.64 o 
   5  14  13        9.11      -50.94     81.12 o 
   1  15  13        7.00      -58.55     58.55 o 
   2  15  13      310.08      312.06     64.07 o 
   3  15  13      146.42      150.89     63.72 o 
   4  15  13        3.09       13.17     93.64 o 
   0  16  13      459.51      449.21    110.26 o 
   1  16  13      235.60      218.32     75.03 o 
   2  16  13       27.36      -40.35     62.06 o 
   3  16  13        6.02      -85.47     85.80 o 
   1  17  13        5.60       38.63     72.41 o 
   2  17  13       75.83       64.35     71.52 o 
   0   0  14      813.32      876.26    100.12 o 
   1   0  14     1011.97      897.44     58.57 o 
   2   0  14      399.78      429.67     51.14 o 
   3   0  14     2316.97     2283.95     88.39 o 
   4   0  14       55.43        3.47     54.36 o 
   5   0  14       67.33       43.98     60.45 o 
   6   0  14      144.35       75.53     99.37 o 
   7   0  14      454.75      469.26    131.44 o 
   8   0  14       28.09      -37.34     80.98 o 
   1   1  14      948.33      875.27     39.71 o 
   2   1  14      258.65      351.65     34.27 o 
   3   1  14      481.40      440.30     38.66 o 
   4   1  14      684.52      681.10     51.73 o 
   5   1  14     1127.63     1118.98     68.60 o 
   6   1  14      813.55      687.09     69.32 o 
   7   1  14        2.83        2.44     54.32 o 
   8   1  14      105.83       25.44     70.50 o 
   0   2  14      565.44      643.67     51.20 o 
   1   2  14        5.89      -12.57     21.95 o 
   2   2  14        8.11      -22.62     22.62 o 
   3   2  14     2826.42     2502.38     61.57 o 
   4   2  14     2134.83     1900.24     65.43 o 
   5   2  14     1370.29     1131.43     65.92 o 
   6   2  14       79.73       25.65     48.38 o 
   7   2  14      513.33      455.16     67.11 o 
   8   2  14        4.76      -48.73     89.47 o 
   1   3  14      236.59      273.59     30.27 o 
   2   3  14        9.89       -7.31     24.06 o 
   3   3  14     1005.09      961.56     51.62 o 
   4   3  14       18.75      -37.41     41.59 o 
   5   3  14     1050.26     1036.81     68.70 o 
   6   3  14       73.51      -31.56     45.59 o 
   7   3  14      183.71      104.15     57.28 o 
   8   3  14       81.47       84.12     89.58 o 
   0   4  14     1687.90     1530.29     54.08 o 
   1   4  14     2660.05     2684.38     57.16 o 
   2   4  14      490.04      617.45     36.35 o 
   3   4  14     1223.06     1125.90     47.71 o 
   4   4  14      210.00      165.06     36.29 o 
   5   4  14       22.89       18.34     35.96 o 
   6   4  14      212.90      227.92     52.81 o 
   7   4  14      144.27      -12.48     64.00 o 
   8   4  14       17.04      -98.07     98.07 o 
   1   5  14     2343.47     2328.77     58.57 o 
   2   5  14      269.99      336.35     32.85 o 
   3   5  14       84.23       39.43     32.05 o 
   4   5  14      436.50      532.05     47.56 o 
   5   5  14       12.34      -33.58     35.67 o 
   6   5  14       24.00      -45.80     45.80 o 
   7   5  14       64.47      102.50     65.51 o 
   0   6  14      414.14      517.47     50.07 o 
   1   6  14        7.20      -12.27     23.24 o 
   2   6  14     1714.19     1653.87     53.75 o 
   3   6  14       14.13      -18.59     27.91 o 
   4   6  14      104.58       69.58     35.84 o 
   5   6  14       10.33      -37.02     37.02 o 
   6   6  14       57.83      103.76     51.72 o 
   7   6  14        0.06      -62.11     62.11 o 
   1   7  14       10.21      -10.47     33.18 o 
   2   7  14      435.10      527.50     41.46 o 
   3   7  14      561.54      666.75     73.99 o 
   4   7  14        0.28      -37.56     37.56 o 
   5   7  14        3.15      -38.18     41.76 o 
   6   7  14       27.61       19.57     57.88 o 
   7   7  14       18.07      -33.55     92.32 o 
   0   8  14       64.39       36.59     45.57 o 
   1   8  14      489.77      524.33     40.81 o 
   2   8  14        9.68       18.41     30.21 o 
   3   8  14     1034.80     1093.99     60.36 o 
   4   8  14        4.29      -32.71     32.71 o 
   5   8  14        0.73       -5.54     39.92 o 
   6   8  14      100.25      133.87     95.69 o 
   7   8  14        9.74       79.63     73.51 o 
   1   9  14       11.07      -11.78     34.78 o 
   2   9  14       53.02       -9.65     30.71 o 
   3   9  14       18.38      -34.04     34.04 o 
   4   9  14       56.45       20.64     40.60 o 
   5   9  14       58.83       35.93     44.19 o 
   6   9  14      115.16       78.81     55.85 o 
   7   9  14      291.37      102.88    122.96 o 
   0  10  14      409.66      489.85     67.51 o 
   1  10  14      102.00       47.85     46.74 o 
   2  10  14       26.97      -32.09     34.83 o 
   3  10  14       11.12      -40.70     40.70 o 
   4  10  14       19.98       21.71     40.64 o 
   5  10  14        6.25      -50.58     50.58 o 
   6  10  14       16.20      -62.57     62.57 o 
   1  11  14      633.35      636.30     60.12 o 
   2  11  14      584.11      684.05     61.65 o 
   3  11  14       67.77        8.79     45.00 o 
   4  11  14      471.03      560.48     71.38 o 
   5  11  14       23.10      -39.97     84.09 o 
   6  11  14       20.70     -101.26    102.86 o 
   0  12  14       11.92      -66.48     66.48 o 
   1  12  14        6.42      -22.93     42.43 o 
   2  12  14      514.84      469.92     61.68 o 
   3  12  14      473.02      561.78    113.18 o 
   4  12  14       18.69      -75.41     75.41 o 
   5  12  14      358.41      257.24     86.31 o 
   1  13  14      538.99      623.77     64.95 o 
   2  13  14       37.85      -24.00     54.06 o 
   3  13  14      740.41      800.96     75.63 o 
   4  13  14      185.08      137.70     79.98 o 
   5  13  14      206.03      139.93     88.75 o 
   0  14  14        1.73       26.44     79.97 o 
   1  14  14     1159.26     1378.96     85.91 o 
   2  14  14       70.81      -35.52     61.70 o 
   3  14  14      535.33      561.85     71.69 o 
   4  14  14      200.18      122.02    101.37 o 
   1  15  14      113.00       64.42     63.20 o 
   2  15  14       57.27       18.65     58.09 o 
   3  15  14      438.82      428.71     72.80 o 
   4  15  14       44.88      -52.96    105.47 o 
   0  16  14       83.57       33.36     96.22 o 
   1  16  14      353.94      430.12     83.55 o 
   2  16  14        0.20      -60.12     60.12 o 
   3  16  14      584.66     1087.20    157.57 o 
   1  17  14      205.42      580.57    170.14 o 
   1   1  15      816.26      856.32     42.75 o 
   2   1  15       69.98       66.95     28.66 o 
   3   1  15       18.27       -6.07     27.12 o 
   4   1  15        4.36       25.58     34.08 o 
   5   1  15      113.42        8.20     48.98 o 
   6   1  15        8.41      -15.01     49.60 o 
   7   1  15       12.65      -24.72     58.01 o 
   0   2  15      605.90      802.84     59.29 o 
   1   2  15      188.40      162.05     30.64 o 
   2   2  15        6.45      -24.00     24.00 o 
   3   2  15       60.47       61.30     30.29 o 
   4   2  15      285.16      262.59     43.27 o 
   5   2  15      261.81      200.54     53.19 o 
   6   2  15        2.17       -1.70     49.69 o 
   7   2  15      140.17      100.68     60.65 o 
   1   3  15       57.16       35.36     26.54 o 
   2   3  15      228.94      246.50     33.49 o 
   3   3  15     2132.47     1961.04     66.50 o 
   4   3  15       54.76       34.98     36.11 o 
   5   3  15        5.06       10.70     43.55 o 
   6   3  15      537.46      650.59     66.43 o 
   7   3  15       25.51      -53.46     53.46 o 
   0   4  15       36.81       45.18     34.16 o 
   1   4  15      171.72      164.00     28.38 o 
   2   4  15        9.28      -27.32     27.32 o 
   3   4  15      177.61      115.84     35.43 o 
   4   4  15     2324.81     2099.51     65.13 o 
   5   4  15      338.91      246.44     49.25 o 
   6   4  15       78.04       75.78     51.30 o 
   7   4  15       16.43      -57.76     57.76 o 
   1   5  15       85.21       81.08     27.79 o 
   2   5  15     1143.40     1074.88     46.54 o 
   3   5  15      395.97      345.00     45.73 o 
   4   5  15        4.49      -33.93     33.93 o 
   5   5  15        4.58      -21.04     39.33 o 
   6   5  15      307.42      345.12     60.93 o 
   7   5  15       47.69      -69.67     69.67 o 
   0   6  15     4721.29     4564.76    101.20 o 
   1   6  15      198.82      170.34     29.37 o 
   2   6  15      306.47      373.37     40.46 o 
   3   6  15      289.98      295.38     44.83 o 
   4   6  15     1189.72     1226.01     62.75 o 
   5   6  15      123.55       66.37     46.18 o 
   6   6  15      425.09      567.70     67.06 o 
   7   6  15       10.09      -66.60     66.60 o 
   1   7  15      280.02      300.13     34.94 o 
   2   7  15      912.30     1054.37     53.55 o 
   3   7  15      124.09      102.06     42.13 o 
   4   7  15      124.23      119.66     44.01 o 
   5   7  15        1.74      -41.83     41.83 o 
   6   7  15      778.05      875.26     81.26 o 
   7   7  15        9.55      -75.76     75.76 o 
   0   8  15     1282.95     1249.86     73.76 o 
   1   8  15      142.93      138.99     34.63 o 
   2   8  15        0.07      -29.89     29.89 o 
   3   8  15      224.28      182.18     41.79 o 
   4   8  15      503.55      581.35     59.46 o 
   5   8  15      385.19      373.24     55.32 o 
   6   8  15      269.19      282.79     63.77 o 
   1   9  15      339.69      486.43     54.48 o 
   2   9  15      242.75      286.11     41.33 o 
   3   9  15       15.43       14.54     37.05 o 
   4   9  15       45.40       26.59     45.81 o 
   5   9  15       38.15       88.24     53.07 o 
   6   9  15      755.25      939.95     94.31 o 
   0  10  15      193.54      276.94     63.30 o 
   1  10  15       73.30      -15.87     40.60 o 
   2  10  15      443.58      556.23     83.09 o 
   3  10  15      209.72      232.50     51.17 o 
   4  10  15      417.62      400.04     55.22 o 
   5  10  15       38.83      -11.38     49.26 o 
   6  10  15       26.32       81.59     80.24 o 
   1  11  15       31.21      -38.47     40.99 o 
   2  11  15     1033.85     1074.72     96.42 o 
   3  11  15       66.38       12.58     46.73 o 
   4  11  15       27.78      -31.17     56.45 o 
   5  11  15       95.59      -80.29     80.29 o 
   0  12  15      627.42      693.31    113.07 o 
   1  12  15       15.92      -42.23     42.23 o 
   2  12  15       46.76       35.30     47.42 o 
   3  12  15        5.04      -51.22     55.34 o 
   4  12  15      472.63      475.19     75.93 o 
   5  12  15      117.86       -4.41     92.13 o 
   1  13  15       50.78      -11.88     50.15 o 
   2  13  15        0.24      -18.81     47.86 o 
   3  13  15       59.09      -13.26     53.83 o 
   4  13  15        9.06      -42.66     67.31 o 
   0  14  15      425.88      363.54    103.54 o 
   1  14  15       12.35      -30.14     59.21 o 
   2  14  15        4.30      -44.69     56.21 o 
   3  14  15       85.46      -12.09     63.19 o 
   4  14  15      183.09      112.05     86.15 o 
   1  15  15       98.77       87.05     80.19 o 
   2  15  15       35.88       33.80     62.50 o 
   3  15  15       43.54      -31.26     88.52 o 
   0  16  15       10.06      -69.95    146.95 o 
   1  16  15        9.59      -73.58     73.58 o 
   2  16  15       67.44     -108.80    108.80 o 
   0   0  16      219.39      203.43     57.67 o 
   1   0  16      778.59      935.06     68.48 o 
   2   0  16     1246.87     1206.10     86.19 o 
   3   0  16       23.41       -2.92     43.00 o 
   4   0  16        0.24      -12.28     61.53 o 
   5   0  16       36.88        5.74     64.49 o 
   6   0  16      544.09      621.96    114.58 o 
   7   0  16      246.03      329.64     99.73 o 
   1   1  16     2694.22     2712.01     67.11 o 
   2   1  16      546.61      598.37     45.15 o 
   3   1  16      181.36      169.39     35.89 o 
   4   1  16     1322.69     1140.17     67.53 o 
   5   1  16      785.93      851.07     75.48 o 
   6   1  16      207.43      247.44     63.25 o 
   7   1  16        0.36       -8.51     65.43 o 
   0   2  16     2007.90     1822.72     71.36 o 
   1   2  16      131.73      150.61     33.11 o 
   2   2  16      129.94      134.52     33.05 o 
   3   2  16      833.10      990.07     59.11 o 
   4   2  16     1069.04     1167.30     70.10 o 
   5   2  16      414.09      403.64     61.49 o 
   6   2  16      206.55      236.30     60.61 o 
   7   2  16      108.36        8.09     57.77 o 
   1   3  16        9.92        0.27     28.71 o 
   2   3  16      108.03       70.63     32.20 o 
   3   3  16      462.07      453.86     51.20 o 
   4   3  16      192.49      207.77     44.05 o 
   5   3  16      126.65       95.76     49.93 o 
   6   3  16      369.79      181.89     58.12 o 
   7   3  16        3.50      -60.40     60.40 o 
   0   4  16       44.23       43.99     36.20 o 
   1   4  16      186.36      167.23     33.62 o 
   2   4  16       43.17       63.55     30.41 o 
   3   4  16       51.65       37.30     35.08 o 
   4   4  16      298.01      338.57     46.55 o 
   5   4  16       21.27       -0.04     46.38 o 
   6   4  16        0.96      -48.93     48.93 o 
   7   4  16      249.95      266.20     67.28 o 
   1   5  16        5.14      -26.64     28.86 o 
   2   5  16      175.40      144.89     38.47 o 
   3   5  16        0.47        9.44     35.09 o 
   4   5  16       38.68       -3.79     39.27 o 
   5   5  16      113.84       79.57     46.49 o 
   6   5  16      698.13      675.73     72.65 o 
   7   5  16        4.11      -85.26     85.26 o 
   0   6  16      173.95      219.36     46.53 o 
   1   6  16        5.65      -23.11     27.24 o 
   2   6  16      664.83      687.78     55.77 o 
   3   6  16       10.07      -37.47     37.47 o 
   4   6  16      300.11      328.68     51.93 o 
   5   6  16      682.61      835.45     63.80 o 
   6   6  16      131.08       10.81     59.00 o 
   7   6  16      140.99        1.29    118.00 o 
   1   7  16       52.46       31.60     29.78 o 
   2   7  16        2.46      -34.94     34.94 o 
   3   7  16      423.22      423.13     55.94 o 
   4   7  16      161.05      171.91     46.69 o 
   5   7  16       81.20       95.28     52.00 o 
   6   7  16      186.92      177.69     61.39 o 
   0   8  16        4.05      -49.83     49.83 o 
   1   8  16        0.16       -0.78     35.59 o 
   2   8  16      160.10      197.94     42.19 o 
   3   8  16      832.73      859.48     65.39 o 
   4   8  16       13.12      -36.79     44.79 o 
   5   8  16       16.43      -32.72     49.17 o 
   6   8  16       44.31      -87.90     87.90 o 
   1   9  16      494.61      550.48     59.19 o 
   2   9  16       94.42       76.04     41.55 o 
   3   9  16       46.86        4.05     41.08 o 
   4   9  16        0.04      -46.59     46.59 o 
   5   9  16        0.01      -52.36     52.36 o 
   6   9  16       14.81       50.86     69.06 o 
   0  10  16       24.86      -26.51     55.54 o 
   1  10  16      208.60      297.21     54.75 o 
   2  10  16      434.32      429.54     57.76 o 
   3  10  16      145.11      129.50     50.56 o 
   4  10  16      288.12      113.90     59.67 o 
   5  10  16        0.17      -55.93     55.93 o 
   1  11  16      201.31      107.40     50.81 o 
   2  11  16      663.64      773.68     72.30 o 
   3  11  16      342.60      331.64     59.87 o 
   4  11  16       77.34       18.60     58.96 o 
   5  11  16      353.01      290.56    104.05 o 
   0  12  16        4.97       44.60     83.01 o 
   1  12  16       31.41      -48.02     48.02 o 
   2  12  16       50.92      -48.88     50.52 o 
   3  12  16      501.35      620.40     90.04 o 
   4  12  16      212.30      205.56     72.41 o 
   1  13  16        1.16      -66.56     66.56 o 
   2  13  16      207.27       99.08     56.36 o 
   3  13  16       56.81      -14.33     61.43 o 
   4  13  16        1.01      -12.16     69.81 o 
   0  14  16     1889.36     1803.07    134.45 o 
   1  14  16      696.97      770.34     93.81 o 
   2  14  16        0.04      -69.62     74.38 o 
   3  14  16       56.81       23.43     67.42 o 
   1  15  16       45.82      -69.94     69.94 o 
   2  15  16      726.99      908.17     97.36 o 
   1   1  17        0.01      -27.00     27.00 o 
   2   1  17       14.65      -11.11     29.01 o 
   3   1  17       19.79      -29.53     32.63 o 
   4   1  17        0.07      -28.24     44.08 o 
   5   1  17        6.46      -46.32     54.72 o 
   6   1  17       81.78      -14.15     58.52 o 
   7   1  17       28.84       -5.61     69.07 o 
   0   2  17        2.11        2.69     36.98 o 
   1   2  17      372.73      363.39     40.38 o 
   2   2  17      694.49      761.56     51.46 o 
   3   2  17       50.81       43.73     38.65 o 
   4   2  17      461.40      532.08     61.39 o 
   5   2  17       58.20      -45.27     45.27 o 
   6   2  17        4.08      -50.78     50.78 o 
   7   2  17       37.84      -74.02     74.02 o 
   1   3  17      364.68      387.14     42.77 o 
   2   3  17      602.72      830.77     52.75 o 
   3   3  17     1022.59     1057.27     68.31 o 
   4   3  17      432.33      404.68     53.79 o 
   5   3  17      671.42      617.37     65.29 o 
   6   3  17      349.13      257.90     65.47 o 
   7   3  17       17.17        7.41     85.23 o 
   0   4  17      261.87      246.90     55.77 o 
   1   4  17      183.21      164.84     38.83 o 
   2   4  17      703.59      781.52     51.74 o 
   3   4  17      111.99       60.67     40.74 o 
   4   4  17        3.19      -38.72     40.79 o 
   5   4  17      838.09      907.06     76.96 o 
   6   4  17       99.69        4.51     64.83 o 
   1   5  17      822.41      929.66     58.86 o 
   2   5  17      414.65      374.39     48.04 o 
   3   5  17       86.14       75.31     41.91 o 
   4   5  17      404.78      477.94     57.63 o 
   5   5  17       72.61       29.24     59.23 o 
   6   5  17      196.55      125.01     63.92 o 
   0   6  17      224.10      188.59     46.43 o 
   1   6  17      866.11     1021.06     58.89 o 
   2   6  17      279.46      308.54     48.05 o 
   3   6  17     1338.35     1277.65     65.84 o 
   4   6  17        1.68      -42.90     42.90 o 
   5   6  17      260.15      247.19     55.38 o 
   6   6  17       12.31      -51.01     58.47 o 
   1   7  17     1213.79     1126.31     50.65 o 
   2   7  17       18.51        6.23     38.37 o 
   3   7  17      290.32      253.41     47.78 o 
   4   7  17       44.86       12.52     48.56 o 
   5   7  17      841.29     1031.48     80.15 o 
   6   7  17       38.90      -34.99     65.34 o 
   0   8  17      310.36      371.86     68.31 o 
   1   8  17      152.95      197.01     62.48 o 
   2   8  17        3.87      -31.20     38.54 o 
   3   8  17       59.90        5.38     44.71 o 
   4   8  17      254.38      336.69     59.44 o 
   5   8  17        6.49      -16.78     51.47 o 
   6   8  17       39.52      -83.89    111.72 o 
   1   9  17       85.85       82.94     62.14 o 
   2   9  17      625.19      692.75     64.73 o 
   3   9  17      168.01      263.37     55.05 o 
   4   9  17       38.25      -22.81     51.48 o 
   5   9  17     1098.89     1124.97     83.63 o 
   0  10  17        6.30      -33.41     71.12 o 
   1  10  17       95.96       99.36     50.66 o 
   2  10  17      199.45      172.36     53.83 o 
   3  10  17     1124.08     1224.06     89.94 o 
   4  10  17       76.54       74.38     60.01 o 
   5  10  17      256.22      268.04     83.44 o 
   1  11  17      690.83      765.74     79.20 o 
   2  11  17      174.14      122.40     58.59 o 
   3  11  17       13.17      -37.03     54.84 o 
   4  11  17       59.35       23.38     64.91 o 
   0  12  17      435.78      353.58    100.16 o 
   1  12  17        7.75      -51.42     51.42 o 
   2  12  17       13.91      -49.67     49.67 o 
   3  12  17       16.83      -29.00     65.03 o 
   4  12  17       86.22      -45.11     77.89 o 
   1  13  17       99.95      -45.43     61.89 o 
   2  13  17      255.41      136.21     61.59 o 
   3  13  17      176.31      133.54     70.85 o 
   0  14  17        1.44      108.40    104.98 o 
   1  14  17      138.38      103.59     72.34 o 
   2  14  17       50.53       15.94     73.37 o 
   0   0  18      498.51      793.88     94.10 o 
   1   0  18      139.72      108.55     50.98 o 
   2   0  18      459.23      538.71     69.22 o 
   3   0  18      262.45      341.07     66.50 o 
   4   0  18        3.36       64.68     68.84 o 
   5   0  18      809.72      846.89    116.81 o 
   6   0  18      117.70       95.24     89.63 o 
   1   1  18        5.99      -30.73     30.73 o 
   2   1  18      360.25      484.35     46.88 o 
   3   1  18      237.72      210.36     50.60 o 
   4   1  18        3.24      -34.76     45.15 o 
   5   1  18       43.86       -2.30     54.56 o 
   6   1  18      575.74      569.78     92.36 o 
   0   2  18      336.30      472.66     92.31 o 
   1   2  18      207.36      192.51     39.17 o 
   2   2  18      248.35      235.83     42.52 o 
   3   2  18        0.13      -31.54     38.22 o 
   4   2  18     2339.89     2210.57     91.97 o 
   5   2  18        3.31      -51.36     51.36 o 
   6   2  18      186.98       46.31     61.31 o 
   1   3  18      896.66     1086.91     60.56 o 
   2   3  18        6.45      -32.70     32.70 o 
   3   3  18      677.13      659.76     60.98 o 
   4   3  18      165.27       67.89     46.55 o 
   5   3  18     1483.34     1439.29     80.68 o 
   6   3  18      500.30      439.89     73.09 o 
   0   4  18     2290.60     2406.43     99.04 o 
   1   4  18      209.70      234.44     39.92 o 
   2   4  18      252.48      251.69     45.62 o 
   3   4  18     1226.56     1247.05     67.62 o 
   4   4  18       25.81        3.23     45.16 o 
   5   4  18      155.21       19.42     59.88 o 
   6   4  18        0.04      -59.70     59.70 o 
   1   5  18      799.37      841.91     55.29 o 
   2   5  18      710.48      778.39     63.10 o 
   3   5  18      133.44      132.68     44.88 o 
   4   5  18        8.29      -43.27     43.27 o 
   5   5  18       25.69      -19.11     60.22 o 
   6   5  18       21.25       47.98     67.21 o 
   0   6  18      775.46      747.21     74.73 o 
   1   6  18        6.78      -33.49     33.49 o 
   2   6  18        2.21      -36.57     36.57 o 
   3   6  18        0.52      -32.27     41.16 o 
   4   6  18        0.06      -37.35     46.79 o 
   5   6  18      214.22      150.59     65.21 o 
   6   6  18       29.54      -64.23     74.84 o 
   1   7  18        8.90      -43.33     43.33 o 
   2   7  18      171.10      105.95     44.82 o 
   3   7  18      271.25      150.36     51.02 o 
   4   7  18        9.26       15.31     51.17 o 
   5   7  18        0.24      -54.86     54.86 o 
   0   8  18      112.19       82.84     57.59 o 
   1   8  18      610.62      761.62    116.16 o 
   2   8  18        8.50      -42.19     42.19 o 
   3   8  18        0.70      -34.50     47.12 o 
   4   8  18        1.43      -31.69     50.01 o 
   5   8  18       13.79      -55.31     55.31 o 
   1   9  18      340.01      403.45     58.35 o 
   2   9  18        0.07       55.75     53.34 o 
   3   9  18       17.14      -53.97     53.97 o 
   4   9  18       45.48      -57.45     57.45 o 
   5   9  18      119.77       76.99     72.60 o 
   0  10  18        5.11      -49.55     77.55 o 
   1  10  18      228.01      192.80     55.55 o 
   2  10  18      160.85      -12.41     58.51 o 
   3  10  18      179.96      140.62     63.16 o 
   4  10  18       87.83       24.25     77.71 o 
   1  11  18       21.20       17.69     54.20 o 
   2  11  18      669.25      677.71     81.04 o 
   3  11  18      289.67      186.81     69.56 o 
   4  11  18      161.07       73.38     75.59 o 
   0  12  18      154.38      127.67     99.77 o 
   1  12  18      366.29      362.19     73.89 o 
   2  12  18      101.05       -9.95     82.78 o 
   3  12  18      131.87       42.44    157.43 o 
   1  13  18      130.56      139.21     73.24 o 
   2  13  18      515.89      625.45     78.87 o 
   0  14  18      757.22      803.41    225.24 o 
   1  14  18        0.11      -82.78    104.20 o 
   1   1  19      140.09      129.48     37.72 o 
   2   1  19      179.48      215.67     41.49 o 
   3   1  19        0.51      -38.58     38.58 o 
   4   1  19       21.68      -18.79     51.15 o 
   5   1  19      119.31       66.96     96.53 o 
   6   1  19        3.76      -38.76     72.54 o 
   0   2  19      623.72      691.78     75.81 o 
   1   2  19      298.57      274.93     42.22 o 
   2   2  19      567.24      581.09     52.89 o 
   3   2  19       86.34       84.08     45.83 o 
   4   2  19        0.08      -50.42     50.42 o 
   5   2  19       79.96      -20.68     56.93 o 
   6   2  19      157.85       71.58     71.03 o 
   1   3  19      289.56      254.39     42.39 o 
   2   3  19       90.62       14.52     43.44 o 
   3   3  19       30.61      -14.28     43.68 o 
   4   3  19       42.26      -49.85     49.85 o 
   5   3  19        2.44      -21.72     57.83 o 
   6   3  19      209.64       15.96    144.24 o 
   0   4  19      169.24      193.34     55.89 o 
   1   4  19       30.66      -27.98     35.26 o 
   2   4  19        0.03      -18.82     55.69 o 
   3   4  19      141.26       95.57     51.28 o 
   4   4  19      825.10      871.35     72.90 o 
   5   4  19      105.29       35.74     64.61 o 
   1   5  19      140.81      205.94     42.19 o 
   2   5  19     1760.63     1668.49     71.78 o 
   3   5  19       59.05       37.75     48.24 o 
   4   5  19      245.78      214.34     57.41 o 
   5   5  19      136.22      124.00     67.51 o 
   0   6  19     1403.79     1318.00     80.95 o 
   1   6  19      316.63      357.39     59.16 o 
   2   6  19       32.77       20.02     46.36 o 
   3   6  19        8.95      -20.74     47.23 o 
   4   6  19      979.00     1232.60     82.03 o 
   5   6  19       25.46       57.60     67.34 o 
   1   7  19       17.27       13.00     49.72 o 
   2   7  19      928.14     1053.15     78.97 o 
   3   7  19      134.75       73.78     53.15 o 
   4   7  19        8.61        4.89     54.97 o 
   5   7  19       11.44      -90.30     90.30 o 
   0   8  19      835.62      878.07    112.70 o 
   1   8  19        7.64      -17.02     56.65 o 
   2   8  19       37.49      -40.12     48.09 o 
   3   8  19      188.18      -21.52     55.18 o 
   4   8  19      665.82      688.74     87.26 o 
   5   8  19      102.42       20.29     83.55 o 
   1   9  19      135.42      217.58     61.24 o 
   2   9  19      116.20       54.79     67.21 o 
   3   9  19       43.15       -4.35     60.43 o 
   4   9  19      258.75      224.04     72.32 o 
   0  10  19     1151.95     1133.11    195.43 o 
   1  10  19      141.95       52.98     60.00 o 
   2  10  19       58.34      -63.11     63.11 o 
   3  10  19        0.11      -66.63     66.63 o 
   4  10  19      214.52      126.74     85.42 o 
   1  11  19      116.36      157.83     70.94 o 
   2  11  19      468.75      402.18     86.19 o 
   3  11  19        8.11       -7.22     73.53 o 
   0  12  19      549.75      857.88    361.96 o 
   1  12  19       19.65      -90.23     90.23 o 
   2  12  19        2.97      -85.01     85.01 o 
   0   0  20      320.87      325.82    105.39 o 
   1   0  20      221.78      147.47     59.54 o 
   2   0  20     1361.61     1300.34     93.84 o 
   3   0  20      153.45      113.47     80.98 o 
   4   0  20      453.77      596.65    109.08 o 
   5   0  20      243.92      294.59    104.05 o 
   1   1  20     1384.74     1317.22     61.35 o 
   2   1  20      667.98      805.22     60.80 o 
   3   1  20      221.63      213.03     51.03 o 
   4   1  20       66.57       16.67     58.27 o 
   5   1  20       32.10      -48.46     60.54 o 
   0   2  20     2024.65     1892.24     95.50 o 
   1   2  20     1390.92     1365.26     61.49 o 
   2   2  20      150.25       96.70     41.15 o 
   3   2  20       92.80       50.84     48.10 o 
   4   2  20      150.33       62.35     59.72 o 
   5   2  20      577.53      654.29    109.92 o 
   1   3  20      194.16      174.84     44.68 o 
   2   3  20      157.46      139.33     46.04 o 
   3   3  20      873.75      946.79     95.52 o 
   4   3  20       13.18       15.79     55.21 o 
   5   3  20      224.05      145.94     68.75 o 
   0   4  20       16.28      -10.04     55.33 o 
   1   4  20       25.92       -4.32     38.92 o 
   2   4  20        0.43      -45.82     45.82 o 
   3   4  20       58.23       28.25     50.28 o 
   4   4  20      222.48      282.82     70.28 o 
   5   4  20      173.10      147.67     69.67 o 
   1   5  20      492.97      527.91     68.17 o 
   2   5  20      180.51      143.20     49.96 o 
   3   5  20        7.88      -47.72     47.72 o 
   4   5  20       13.17       -8.78     54.74 o 
   5   5  20      606.29      609.35     98.43 o 
   0   6  20       91.93      -18.68     60.89 o 
   1   6  20        4.80       34.51     59.55 o 
   2   6  20       45.88       83.26     48.89 o 
   3   6  20        4.64       -9.67     51.22 o 
   4   6  20       58.62      -57.12     57.12 o 
   1   7  20      132.17       71.56     61.67 o 
   2   7  20       96.59       67.85     51.95 o 
   3   7  20       43.97       52.10     52.19 o 
   4   7  20        0.39      -56.49     56.49 o 
   0   8  20        0.15       99.97    112.62 o 
   1   8  20      188.55      269.87    104.75 o 
   2   8  20        1.86      -53.72     53.72 o 
   3   8  20       12.74      -25.13     54.36 o 
   4   8  20       57.74      -61.08     61.08 o 
   1   9  20        0.15       62.93     63.92 o 
   2   9  20       54.34      179.29     75.63 o 
   3   9  20      184.32      209.80     70.15 o 
   0  10  20        0.60      -13.55    121.05 o 
   1  10  20      222.41      203.91     69.99 o 
   2  10  20        0.25      -42.75     65.69 o 
   3  10  20       49.63       44.75     74.49 o 
   1  11  20      202.14      168.12    123.62 o 
   2  11  20       23.16       12.10    104.65 o 
   1   1  21       10.32       60.61     43.84 o 
   2   1  21      266.31      242.00     49.89 o 
   3   1  21        8.95      -40.88     54.55 o 
   4   1  21        3.06      -17.61     59.59 o 
   0   2  21      101.79      192.86     78.23 o 
   1   2  21       73.53       67.14     42.11 o 
   2   2  21       31.51      -21.25     45.38 o 
   3   2  21      236.04      189.50     56.22 o 
   4   2  21       67.89      120.66     64.69 o 
   1   3  21        0.13       -1.03     42.03 o 
   2   3  21       42.01      -46.22     46.22 o 
   3   3  21      337.17      394.62     61.08 o 
   4   3  21        3.65      -58.10     58.10 o 
   0   4  21      545.69      576.75    115.48 o 
   1   4  21      334.09      449.07     59.35 o 
   2   4  21       57.80       40.17     49.81 o 
   3   4  21       83.58        5.01     53.19 o 
   4   4  21       36.78       -0.52     70.64 o 
   1   5  21     1186.01     1253.19     91.17 o 
   2   5  21      139.66       75.31     51.94 o 
   3   5  21      351.02      327.55     95.10 o 
   4   5  21       24.16      -33.97     62.93 o 
   0   6  21        5.95        8.23     81.76 o 
   1   6  21      803.52      831.98    110.62 o 
   2   6  21       43.37       53.99     50.72 o 
   3   6  21      253.45      257.60     61.40 o 
   4   6  21        6.86       27.59     70.59 o 
   1   7  21     1168.90     1168.74    105.22 o 
   2   7  21       88.46       31.27     54.63 o 
   3   7  21      360.69      354.58     70.05 o 
   0   8  21      169.63      144.24    118.34 o 
   1   8  21      126.74      166.45     75.50 o 
   2   8  21       28.72      -35.02     65.60 o 
   3   8  21      734.83      880.53     92.39 o 
   1   9  21       58.00       71.69     71.46 o 
   2   9  21       25.72      -24.49    100.48 o 
   0   0  22      721.00      773.60    156.59 o 
   1   0  22        0.08      -25.27     61.92 o 
   2   0  22      129.00      174.85     72.01 o 
   3   0  22      503.45      603.22    180.68 o 
   1   1  22        8.75      -42.61     42.61 o 
   2   1  22      158.00       66.98     53.85 o 
   3   1  22       67.45       96.49     64.22 o 
   0   2  22      464.84      614.45    101.46 o 
   1   2  22       61.60       51.77     45.73 o 
   2   2  22       21.81      -23.16     52.64 o 
   3   2  22        1.16      -58.88     58.88 o 
   1   3  22      382.97      403.58     61.45 o 
   2   3  22      465.15      504.92     69.82 o 
   3   3  22      272.50      157.11     58.69 o 
   0   4  22      850.63     1002.76    120.31 o 
   1   4  22      768.04      868.99     83.01 o 
   2   4  22      105.54      159.08     58.94 o 
   3   4  22      549.02      488.09     70.77 o 
   1   5  22       31.81      -16.68     59.71 o 
   2   5  22      228.50      285.43     60.75 o 
   3   5  22        1.67      -55.47     55.47 o 
   0   6  22      167.73      175.36    135.51 o 
   1   6  22       11.73      -58.55     58.55 o 
   2   6  22       16.58      -53.92     53.92 o 
   3   6  22       10.32        8.38     79.31 o 
   1   7  22       58.14      -38.18     65.74 o 
   2   7  22      152.95      112.08     73.33 o 
   0   8  22      284.42      242.71    145.44 o 
   1   8  22        5.33      -81.41     81.41 o 
   1   1  23       55.28       18.07     50.34 o 
   2   1  23       55.68      101.49     57.44 o 
   0   2  23        0.27      -76.11     76.11 o 
   1   2  23        3.74       15.74     50.69 o 
   2   2  23       94.55       17.72     59.84 o 
   1   3  23       30.11       23.60     53.76 o 
   2   3  23      290.89      301.70     66.08 o 
   0   4  23     1754.94     1702.81    142.56 o 
   1   4  23        1.16      -23.07     63.99 o 
   2   4  23      309.85      388.38     76.87 o 
   1   5  23      298.89      171.05     70.52 o 
   2   5  23     1035.40     1092.09    115.94 o 
   0   6  23     1200.59     1228.30    196.03 o 
   1   6  23       19.24      -73.40     89.69 o 
   0   0  24     1117.45     1305.39    200.85 o 
   1   0  24      391.50      393.04    123.01 o 
   1   1  24      437.59      380.91     80.98 o 
   0   2  24       19.76       34.36     90.53 o 
   1   2  24      470.26      469.51     78.79 o 
                                                 
